# Supplementary material for: Epidemiology and severity risk factors of dengue virus infection during the 2023-2024 outbreak in Colombia
Source: PLoS Negl Trop Dis. 2025 Dec 5;19(12):e0013115. doi: 10.1371/journal.pntd.0013115 (PMC12694831; doi:10.1371/journal.pntd.0013115)
Supplement: S1 Data — (XLSX) [file pntd.0013115.s002.xlsx]

## Sheet: Sheet 1
sujeto	edad	sexo	raza	dur_fiebre	alteracion_del_estado_de_conciencia	cefalea	dolor_retro_ocular	mialgias	artralgias	rash	vomito	dolor_abdominal	diarrea	sangrado	petequias	edema	leucocitos_x10_3_ul	neutrofilos_x10_3_ul	linfocitos_x10_3_ul	hematocrito	plaquetas_x10_3_ul	valor_aslt	valor_ast	ingreso_a_uci	dias_uci	miocarditis	encefalitis	desenlace_final	ns1	igg	igm	uso_de_inotropicos	uso_de_vasopresores	derrame_pleural	peor_alt	peor_plaquetas	hematocritos_mas_alto	derrame_pleural_dificultad_respiratorio	ascitis_o_liquido_libre_en_cavidad_abdominal	sangrado_severo	epatitis_severa	sangrado_moderado	clasificacion_dengue_new	severo_newcla	bmiall.cat	anycomorbidity	niveledu	ocup.cod	origen
D0001	16	1.Femenino	1.Blando	7	1.Si	1.Si	1.Si	1.Si	1.Si	1.Si	1.Si	1.Si	1.Si	2.No	1.Si	1.Si	3.9	1.08	2.37	38.3	150	94	161	2.No		2.No	2.No	1.Si	1.Positivo	1.Positivo	1.Positivo	2.No	2.No	2.No	386	65	43.3	2.No	2.No	2.No	2.No	2.No	Normal	Non-severe	obese	0	Basic Intermediate	Student	Urban
D0002	20	1.Femenino	1.Blando	4	2.No	1.Si	1.Si	1.Si	1.Si	1.Si	1.Si	1.Si	1.Si	1.Si	1.Si	1.Si	8.32	3.08	4.58	38	65	61	309	1.Si	3	2.No	2.No	1.Si	1.Positivo	1.Positivo	2.Negativo	2.No	2.No	1.Si	125	17	39.5	2.No	1.Si	2.No	2.No	2.No	severo	severe	normal	1	Advanced	Employee	Urban
D0003	35	2.Masculino	2.Negro	3	1.Si	1.Si	1.Si	1.Si	1.Si	2.No	2.No	2.No	2.No	2.No	2.No	2.No	1.13	0.43	0.51	42.5	105			2.No		2.No	2.No	1.Si	2.Negativo	2.Negativo	1.Positivo	2.No	2.No	2.No	112	87	44.6	2.No	2.No	2.No	2.No	2.No	Normal	Non-severe	overweight	0	Advanced	Employee	Urban
D0004	18	1.Femenino	1.Blando	5	2.No	1.Si	1.Si	1.Si	1.Si	1.Si	1.Si	1.Si	2.No	2.No	2.No	1.Si	3.07	0.84	1.64	41	73	54	89	2.No		2.No	2.No	1.Si	1.Positivo		3.Sin Dato	2.No	2.No	2.No	87	54	41	2.No	2.No	2.No	2.No	2.No	Normal	Non-severe	obese	1	Advanced	Student	Urban
D0005	39	1.Femenino	1.Blando	4	2.No	1.Si	1.Si	1.Si	1.Si	2.No	1.Si	1.Si	1.Si	2.No	1.Si	2.No	3.1	1.95	0.81	39.4	159	50	83	2.No		2.No	2.No	1.Si	1.Positivo	1.Positivo	2.Negativo	2.No	2.No	2.No	365	77	39.4	2.No	2.No	2.No	2.No	2.No	Normal	Non-severe	overweight	1	Basic Intermediate	Freelance work	Urban
D0006	8	2.Masculino	1.Blando	4	2.No	1.Si	1.Si	1.Si	1.Si	1.Si	1.Si	2.No	2.No	2.No	1.Si	1.Si	2.92	0.74	1.84	34.7	103	70	70	2.No		2.No	2.No	1.Si	1.Positivo	1.Positivo	1.Positivo	2.No	2.No	2.No	172	86	39.5	2.No	2.No	2.No	2.No	2.No	Normal	Non-severe	normal	0	Less than Basic	Student	Urban
D0007	4	2.Masculino	1.Blando	2	2.No	1.Si	1.Si	1.Si	2.No	2.No	2.No	2.No	2.No	2.No	2.No	2.No	4.55	1.02	3.25	39.1	233	9	33	2.No		2.No	2.No	1.Si	2.Negativo	1.Positivo	1.Positivo	2.No	2.No	2.No	9	213	40.5	2.No	2.No	2.No	2.No	2.No	Normal	Non-severe	normal	1	Less than Basic	Student	Urban
D0008	4	2.Masculino	3.Mestizo	6	2.No	1.Si	2.No	1.Si	1.Si	1.Si	1.Si	1.Si	2.No	2.No	2.No	1.Si	1.86	0.37	1.22	39	182	16	70	2.No		2.No	2.No	1.Si	1.Positivo	2.Negativo	1.Positivo	2.No	2.No	2.No	26	153	41.3	2.No	2.No	2.No	2.No	2.No	Normal	Non-severe	normal	0	Less than Basic	Student	Urban
D0009	57	2.Masculino	1.Blando	3	2.No	1.Si	1.Si	1.Si	1.Si	1.Si	1.Si	1.Si	2.No	2.No	1.Si	2.No	6.21	4.53	1.01	43	45	177	141	2.No		2.No	2.No	1.Si	1.Positivo	1.Positivo	1.Positivo	2.No	2.No	2.No	193	23	46.7	2.No	2.No	2.No	2.No	2.No	Moderado	Non-severe	overweight	0	Advanced	Employee	Urban
D0010	58	1.Femenino	1.Blando	2	1.Si	1.Si	1.Si	1.Si	1.Si	2.No	1.Si	2.No	1.Si	2.No	2.No	2.No	2.81	2.11	0.33	34	180	45	61	2.No		2.No	2.No	1.Si	1.Positivo	1.Positivo	2.Negativo	2.No	2.No	2.No	57	48	37.6	2.No	2.No	2.No	2.No	2.No	Moderado	Non-severe	overweight	1	Advanced	House wive	Urban
D0011	8	2.Masculino	3.Mestizo	4	2.No	1.Si	1.Si	1.Si	1.Si	2.No	2.No	1.Si	1.Si	2.No	2.No	2.No	2.61	0.79	1.67	39.2	110	29	71	2.No		2.No	2.No	1.Si	1.Positivo	1.Positivo	1.Positivo	2.No	2.No	2.No	29	85	40.9	2.No	2.No	2.No	2.No	2.No	Normal	Non-severe	normal	0	Less than Basic	Student	Urban
D0012	12	2.Masculino	3.Mestizo	5	2.No	1.Si	2.No	1.Si	1.Si	1.Si	1.Si	2.No	1.Si	2.No	1.Si	1.Si	2.43	1.27	0.87	39.7	142	88	74	2.No		2.No	2.No	1.Si	2.Negativo	1.Positivo	1.Positivo	2.No	2.No	2.No	126	78	41.1	2.No	2.No	2.No	2.No	2.No	Normal	Non-severe	obese	0	Basic Intermediate	Student	Urban
D0013	44	1.Femenino	2.Negro	5	2.No	1.Si	2.No	1.Si	1.Si	2.No	1.Si	1.Si	2.No	1.Si	2.No	2.No	13.07	3.9	6.63	26	115	35	108	2.No		2.No	2.No	1.Si	2.Negativo	2.Negativo	1.Positivo	2.No	2.No	1.Si	35	18	26	1.Si	2.No	2.No	2.No	1.Si	severo	severe	normal	1	Basic Intermediate	House wive	Urban
D0014	66	1.Femenino	3.Mestizo	3	2.No	1.Si	2.No	1.Si	1.Si	1.Si	1.Si	1.Si	1.Si	2.No	2.No	1.Si	5.11	1.43	3.04	42.9	29	70	108	2.No		2.No	2.No	1.Si	1.Positivo	1.Positivo	1.Positivo	2.No	2.No	2.No	70	29	45.8	2.No	2.No	2.No	2.No	2.No	Moderado	Non-severe	normal	1	Advanced	Unemployed None	Urban
D0015	6	2.Masculino	3.Mestizo	4	2.No	1.Si	2.No	1.Si	1.Si	1.Si	1.Si	1.Si	1.Si	2.No	1.Si	2.No	2.2	0.88	1.18	37.3	52	188	374	2.No		2.No	2.No	1.Si	1.Positivo	2.Negativo	1.Positivo	2.No	2.No	2.No	201	48	39.6	2.No	2.No	2.No	2.No	2.No	Moderado	Non-severe	underweight	0	Less than Basic	Student	Urban
D0016	18	2.Masculino	3.Mestizo	5	2.No	1.Si	2.No	1.Si	1.Si	2.No	1.Si	1.Si	1.Si	2.No	2.No	2.No	4.23	2.18	1.47	43.4	156			2.No		2.No	2.No	1.Si	2.Negativo	2.Negativo	1.Positivo	2.No	2.No	2.No		156	46.4	2.No	2.No	2.No	2.No	2.No	Normal	Non-severe	obese	0	Basic Intermediate	Unemployed None	Urban
D0017	24	2.Masculino	1.Blando	3	2.No	1.Si	1.Si	1.Si	1.Si	1.Si	1.Si	1.Si	1.Si	2.No	1.Si	2.No	1.94	1	0.72	43.3	107	65	96	2.No		2.No	2.No	1.Si	1.Positivo	2.Negativo	2.Negativo	2.No	2.No	2.No	520	56	46.5	2.No	2.No	2.No	2.No	2.No	Normal	Non-severe	normal	0	Advanced	Student	Urban
D0018	30	2.Masculino	3.Mestizo	4	2.No	1.Si	1.Si	2.No	1.Si	2.No	2.No	2.No	2.No	2.No	2.No	2.No	3.7	2.56	0.66	42.4	60	71	125	2.No		2.No	2.No	1.Si	1.Positivo	2.Negativo	2.Negativo	2.No	2.No	2.No	106	11	52.7	2.No	2.No	2.No	2.No	2.No	severo	severe	obese	0	Advanced	Employee	Urban
D0019	13	2.Masculino	3.Mestizo	5	1.Si	1.Si	2.No	1.Si	1.Si	1.Si	1.Si	1.Si	1.Si	2.No	1.Si	2.No	5.33	1.56	3.17	38.1	25	184	309	2.No		2.No	2.No	1.Si	1.Positivo	2.Negativo	2.Negativo	2.No	2.No	2.No	184	20	45.3	2.No	1.Si	2.No	2.No	2.No	Moderado	Non-severe	obese	0	Less than Basic	Student	Urban
D0020	9	2.Masculino	3.Mestizo	4	2.No	1.Si	2.No	1.Si	1.Si	2.No	1.Si	1.Si	1.Si	1.Si	1.Si	2.No	6.09	2.34	3.22	41	38	802	2069	1.Si	3	2.No	2.No	1.Si	1.Positivo	1.Positivo	1.Positivo	2.No	2.No	1.Si	802	37	44	2.No	1.Si	2.No	2.No	2.No	Moderado	Non-severe	obese	0	Less than Basic	Student	Urban
D0021	12	1.Femenino	1.Blando	1	2.No	1.Si	1.Si	1.Si	2.No	1.Si	2.No	1.Si	2.No	2.No	1.Si	2.No	6.12	4.88	0.48	36.6	239	14	22	2.No		2.No	2.No	1.Si	1.Positivo	2.Negativo	2.Negativo	2.No	2.No	2.No	25	156	44.5	2.No	2.No	2.No	2.No	2.No	Normal	Non-severe	normal	0	Less than Basic	Student	Urban
D0022	58	2.Masculino	3.Mestizo	2	2.No	1.Si	2.No	1.Si	1.Si	2.No	2.No	1.Si	2.No	2.No	2.No	2.No	2.75	2.15	0.41	45.3	60	195	292	2.No		2.No	2.No	1.Si	1.Positivo	1.Positivo	2.Negativo	2.No	2.No	2.No	195	38	47.3	2.No	2.No	2.No	2.No	2.No	Moderado	Non-severe	overweight	1	Advanced	Employee	Urban
D0023	7	1.Femenino	1.Blando	13	2.No	1.Si	1.Si	1.Si	1.Si	1.Si	1.Si	2.No	1.Si	2.No	2.No	2.No	21.15	15.31	3.58	33.4	577	21	17	2.No		2.No	2.No	1.Si	2.Negativo	1.Positivo	1.Positivo	2.No	2.No	2.No	81	434	36.6	2.No	2.No	2.No	2.No	2.No	Normal	Non-severe	underweight	0	Less than Basic	Student	Urban
D0024	5	1.Femenino	3.Mestizo	4	2.No	1.Si	1.Si	1.Si	1.Si	1.Si	1.Si	1.Si	1.Si	2.No	2.No	1.Si	4.5	0.63	3.39	35.6	17	47	125	1.Si	2	2.No	2.No	1.Si	2.Negativo	1.Positivo	1.Positivo	2.No	2.No	1.Si	50	13	41.9	2.No	1.Si	2.No	2.No	2.No	severo	severe	normal	0	Less than Basic	Student	Urban
D0025	9	1.Femenino	3.Mestizo	2	1.Si	1.Si	1.Si	1.Si	1.Si	2.No	1.Si	1.Si	1.Si	1.Si	1.Si	1.Si	2.17	0.91	0.96	38	139	33	58	2.No		2.No	2.No	1.Si	1.Positivo	2.Negativo	2.Negativo	2.No	2.No	2.No	136	51	40.6	2.No	2.No	2.No	2.No	2.No	Normal	Non-severe	normal	1	Less than Basic	Student	Urban
D0026	6	2.Masculino	3.Mestizo	5	2.No	1.Si	2.No	1.Si	1.Si	1.Si	1.Si	2.No	1.Si	2.No	1.Si	1.Si	4.99	3.83	1.05	34.4	155	26	76	2.No		2.No	2.No	1.Si	1.Positivo	2.Negativo	2.Negativo	2.No	2.No	2.No	54	155	34.4	2.No	2.No	2.No	2.No	2.No	Normal	Non-severe	underweight	0	Less than Basic	Student	Urban
D0027	8	1.Femenino	3.Mestizo	4	2.No	1.Si	2.No	1.Si	1.Si	1.Si	1.Si	1.Si	1.Si	2.No	1.Si	2.No	3.14	1.47	1.52	36.5	78	76	220	2.No		2.No	2.No	1.Si	1.Positivo	2.Negativo	2.Negativo	2.No	2.No	2.No	83	65	38.5	2.No	1.Si	2.No	2.No	2.No	Moderado	Non-severe	normal	0	Less than Basic	Student	Urban
D0028	48	1.Femenino	2.Negro	2	2.No	1.Si	1.Si	1.Si	1.Si	1.Si	2.No	1.Si	2.No	2.No	2.No	1.Si	2.91	1.28	1.11	38.4	42	180	172	2.No		2.No	2.No	1.Si	1.Positivo	1.Positivo	1.Positivo	2.No	2.No	2.No	222	40	43	2.No	2.No	2.No	2.No	2.No	Moderado	Non-severe	overweight	0	Advanced	Employee	Urban
D0029	16	2.Masculino	3.Mestizo	3	2.No	1.Si	1.Si	1.Si	1.Si	2.No	1.Si	1.Si	1.Si	2.No	2.No	1.Si	3.56	1.06	1.9	34.7	23	64	157	2.No		2.No	2.No	1.Si	1.Positivo	1.Positivo	2.Negativo	2.No	2.No	2.No	92	20	47	2.No	1.Si	2.No	2.No	2.No	severo	severe	normal	0	Less than Basic	Student	Urban
D0030	12	1.Femenino	3.Mestizo	5	1.Si	1.Si	1.Si	1.Si	1.Si	1.Si	2.No	1.Si	2.No	1.Si	1.Si	1.Si	4.05	0.35	3.27	39.2	64	51	128	2.No		2.No	2.No	1.Si	1.Positivo	1.Positivo	2.Negativo	2.No	2.No	2.No	51	53	42.3	2.No	2.No	2.No	2.No	2.No	Normal	Non-severe	obese	0	Less than Basic	Student	Urban
D0031	19	1.Femenino	1.Blando	2	2.No	1.Si	2.No	1.Si	1.Si	1.Si	1.Si	1.Si	2.No	1.Si	2.No	1.Si	6.82	2.66	3.42	25.2	111	144	261	1.Si	3	2.No	2.No	1.Si	1.Positivo		1.Positivo	2.No	1.Si	2.No	144	39	26.5	2.No	1.Si	1.Si	2.No	2.No	severo	severe	normal	0	Less than Basic	Student	Urban
D0032	17	2.Masculino	3.Mestizo	4	2.No	1.Si	1.Si	1.Si	1.Si	1.Si	2.No	1.Si	1.Si	2.No	2.No	2.No	3.31	1.43	1.56	41.9	28	165	328	2.No		2.No	2.No	1.Si	1.Positivo	1.Positivo	1.Positivo	2.No	2.No	2.No	439	26	51.9	2.No	1.Si	2.No	2.No	2.No	severo	severe	obese	0	Basic Intermediate	Unemployed None	Urban
D0033	14	1.Femenino	3.Mestizo	3	2.No	1.Si	2.No	1.Si	1.Si	2.No	1.Si	1.Si	2.No	1.Si	2.No	2.No	3.87	1.75	1.72	45.2	59	88	158	1.Si	4	2.No	2.No	1.Si	1.Positivo	1.Positivo	1.Positivo	2.No	2.No	2.No	115	32	46.5	2.No	2.No	2.No	2.No	2.No	Moderado	Non-severe	obese	0	Less than Basic	House wive	Urban
D0034	43	1.Femenino	1.Blando	2	2.No	2.No	2.No	1.Si	1.Si	1.Si	1.Si	1.Si	2.No	2.No	1.Si	2.No	6.08	2.81	2.46	32.4	30	64	119	2.No		2.No	2.No	1.Si	1.Positivo	1.Positivo	1.Positivo	2.No	2.No	1.Si	74	30	38.8	2.No	1. Si	2.No	2.No	2.No	Moderado	Non-severe	overweight	1	Less than Basic	Employee	Urban
D0035	31	1.Femenino	1.Blando	6	2.No	1.Si	1.Si	1.Si	1.Si	2.No	1.Si	1.Si	1.Si	1.Si	1.Si	1.Si	7.6	1.34	5.73	39.5	19	74	112	2.No		2.No	2.No	1.Si	2.Negativo	1.Positivo	1.Positivo	2.No	2.No	1.Si	74	19	44.2	2.No	2.No	2.No	2.No	2.No	severo	severe	obese	0	Advanced	Unemployed None	Urban
D0036	17	1.Femenino	1.Blando	4	2.No	1.Si	1.Si	1.Si	1.Si	2.No	1.Si	1.Si	1.Si	2.No	2.No	2.No	9.13	1.71	6.9	36.1	60	89	145	2.No		2.No	2.No	1.Si	1.Positivo		3.Sin Dato	2.No	2.No	2.No	105	26	42.9	2.No	2.No	2.No	2.No	2.No	Moderado	Non-severe	obese	0	Advanced	Student	Urban
D0037	7	2.Masculino	3.Mestizo	2	2.No	1.Si	1.Si	1.Si	1.Si	1.Si	1.Si	1.Si	2.No	1.Si	2.No	2.No	10.52	3.12	6.47	38.5	55	202	346	2.No		2.No	2.No	1.Si	1.Positivo		3.Sin Dato	2.No	2.No	1.Si	202	35	40.8	2.No	1.Si	2.No	2.No	2.No	Moderado	Non-severe	normal	1	Less than Basic	Student	Urban
D0038	28	2.Masculino	1.Blando	3	1.Si	1.Si	1.Si	1.Si	1.Si	2.No	1.Si	2.No	2.No	2.No	2.No	2.No	4.63	1.38	2.76	45	36	152	260	2.No		2.No	2.No	1.Si	2.Negativo	1.Positivo	1.Positivo	2.No	2.No	2.No	208	26	46.1	2.No	2.No	2.No	2.No	2.No	Moderado	Non-severe	normal	0	Advanced	Student	Urban
D0039	12	2.Masculino	3.Mestizo	4	2.No	1.Si	2.No	1.Si	1.Si	2.No	1.Si	1.Si	2.No	1.Si	2.No	2.No	7.25	2.68	3.78	45.4	48	246	344	2.No		2.No	2.No	1.Si	2.Negativo	1.Positivo	1.Positivo	2.No	2.No	2.No	243	48	47.7	2.No	1.Si	2.No	2.No	1.Si	Moderado	Non-severe	obese	0	Basic Intermediate	Student	Rural
D0040	2	2.Masculino	3.Mestizo	2	1.Si	1.Si	2.No	1.Si	1.Si	2.No	1.Si	1.Si	1.Si	2.No	2.No	2.No	3.99	2.04	1.39	31.2	78	23	48	2.No		2.No	2.No	1.Si	2.Negativo	2.Negativo	1.Positivo	2.No	2.No	2.No	25	47	34.7	2.No	2.No	2.No	2.No	2.No	Moderado	Non-severe	overweight	0	Less than Basic	Unemployed None	Urban
D0041	12	1.Femenino	2.Negro	2	2.No	1.Si	1.Si	1.Si	1.Si	2.No	1.Si	2.No	2.No	2.No	1.Si	2.No	4.19	1.58	2.12	37.4	58	93	207	2.No		2.No	2.No	1.Si	2.Negativo	1.Positivo	1.Positivo	2.No	2.No	1.Si	110	27	43	2.No	2.No	2.No	2.No	2.No	Moderado	Non-severe	obese	0	Basic Intermediate	Student	Rural
D0042	5	2.Masculino	2.Negro	2	2.No	1.Si	2.No	2.No	1.Si	1.Si	1.Si	2.No	2.No	2.No	2.No	2.No	1.63	0.52	1.01	25.7	72	23	47	1.Si	2	2.No	2.No	1.Si	1.Positivo	2.Negativo	2.Negativo	2.No	2.No	2.No	80	32	31.2	2.No	2.No	2.No	2.No	2.No	severo	severe	normal	0	Less than Basic	Student	Urban
D0043	16	1.Femenino	1.Blando	4	2.No	1.Si	2.No	1.Si	1.Si	1.Si	1.Si	1.Si	2.No	1.Si	1.Si	1.Si	3.63	1.46	1.6	38.3	35	173	294	2.No		2.No	2.No	1.Si	2.Negativo	1.Positivo	1.Positivo	2.No	2.No	2.No	173	29	44.9	2.No	2.No	2.No	2.No	2.No	Moderado	Non-severe	obese	0	Basic Intermediate	Student	Urban
D0044	8	1.Femenino	1.Blando	4	2.No	2.No	2.No	1.Si	1.Si	2.No	1.Si	1.Si	2.No	2.No	1.Si	2.No	4.5	1.25	2.95	39.4	42	41	89	2.No		2.No	2.No	1.Si	2.Negativo	1.Positivo	1.Positivo	2.No	2.No	2.No	68	42	41.7	2.No	2.No	2.No	2.No	2.No	Moderado	Non-severe	underweight	1	Less than Basic	Student	Urban
D0045	12	2.Masculino	3.Mestizo	2	2.No	1.Si	2.No	1.Si	1.Si	1.Si	1.Si	1.Si	1.Si	2.No	2.No	1.Si	2.89	1.38	1.09	40.5	26	41	140	2.No		2.No	2.No	1.Si	2.Negativo	2.Negativo	1.Positivo	2.No	2.No	1.Si	130	14	46	2.No	1.Si	2.No	2.No	2.No	severo	severe	normal	0	Basic Intermediate	Student	Urban
D0046	2	1.Femenino	1.Blando	6	2.No	2.No	2.No	1.Si	1.Si	1.Si	2.No	2.No	2.No	2.No	1.Si	1.Si	13.42	8.49	3.96	31.9	561	21	36	2.No		2.No	2.No	1.Si	2.Negativo	2.Negativo	1.Positivo	2.No	2.No	2.No	55	42	41.7	2.No	2.No	2.No	2.No	2.No	severo	severe	overweight	0	Less than Basic	Unemployed None	Urban
D0047	33	2.Masculino	3.Mestizo	4	2.No	1.Si	1.Si	1.Si	1.Si	2.No	2.No	1.Si	1.Si	2.No	2.No	2.No	7.15	2.34	4.02	47.2	25	87	124	2.No		2.No	2.No	1.Si	2.Negativo	2.Negativo	1.Positivo	2.No	2.No	2.No	209	25	49.7	2.No	2.No	2.No	2.No	2.No	Moderado	Non-severe	normal	1	Basic Intermediate	Employee	Urban
D0048	9	2.Masculino	3.Mestizo	4	2.No	1.Si	1.Si	1.Si	1.Si	1.Si	1.Si	1.Si	1.Si	2.No	2.No	2.No	1.67	1.09	0.51	38.2	128	544	539	2.No		2.No	2.No	1.Si	1.Positivo	1.Positivo	1.Positivo	2.No	2.No	2.No	544	105	40.1	2.No	2.No	2.No	2.No	2.No	Moderado	Non-severe	underweight	1	Less than Basic	Student	Urban
D0049	14	1.Femenino	3.Mestizo	3	2.No	1.Si	2.No	1.Si	1.Si	1.Si	2.No	1.Si	2.No	2.No	2.No	2.No	5.17	0.54	4.3	42.2	56	213	292	2.No		2.No	2.No	1.Si	1.Positivo		1.Positivo	2.No	2.No	2.No	213	56	43.2	2.No	2.No	2.No	2.No	2.No	Normal	Non-severe	normal	0	Basic Intermediate	Student	Urban
D0050	22	1.Femenino	3.Mestizo	5	2.No	1.Si	2.No	1.Si	2.No	2.No	1.Si	2.No	1.Si	2.No	2.No	2.No	2	1.26	0.62	42.5	21	1200	1983	2.No		2.No	2.No	1.Si	1.Positivo		1.Positivo	2.No	2.No	2.No	1238	11	49.7	2.No	2.No	2.No	2.No	2.No	severo	severe	normal	1	Advanced	Employee	Urban
D0051	27	2.Masculino	3.Mestizo	5	2.No	1.Si	1.Si	1.Si	1.Si	2.No	1.Si	1.Si	1.Si	1.Si	2.No	2.No	3.13	1.92	0.93	42.3	46	172	292	2.No		2.No	2.No	1.Si	1.Positivo	1.Positivo	1.Positivo	2.No	2.No	2.No	643	45	47.5	2.No	2.No	2.No	2.No	2.No	Moderado	Non-severe	normal	0	Basic Intermediate	Unemployed None	Urban
D0052	45	1.Femenino	2.Negro	8	1.Si	1.Si	2.No	1.Si	1.Si	2.No	1.Si	1.Si	2.No	1.Si	2.No	2.No	8.72	6.18	2.02	31.8	94	72	37	1.Si	4	2.No	2.No	1.Si	3.Sin Dato		1.Positivo	2.No	2.No	1.Si	72	94	40.4	1.Si	2.No	2.No	2.No	2.No	severo	severe	normal	0	Less than Basic	House wive	Rural
D0053	36	2.Masculino	3.Mestizo	4	2.No	1.Si	2.No	1.Si	1.Si	2.No	2.No	2.No	2.No	2.No	1.Si	2.No	4.56	1.84	2.01	45.8	25	207	286	2.No		2.No	2.No	1.Si	1.Positivo	1.Positivo	1.Positivo	2.No	2.No	2.No	207	25	49	2.No	2.No	2.No	2.No	2.No	Moderado	Non-severe	normal	0	Basic Intermediate	Employee	Urban
D0054	14	2.Masculino	3.Mestizo	6	2.No	1.Si	1.Si	1.Si	1.Si	1.Si	1.Si	1.Si	1.Si	2.No	1.Si	2.No	6.05	1.45	3.85	49.4	91	304	270	2.No		2.No	2.No	1.Si	3.Sin Dato	1.Positivo	1.Positivo	2.No	2.No	2.No	304	61	49.4	2.No	2.No	2.No	2.No	2.No	Normal	Non-severe	obese	1	Less than Basic	Student	Urban
D0055	14	2.Masculino	3.Mestizo	2	2.No	1.Si	1.Si	1.Si	1.Si	2.No	1.Si	1.Si	2.No	2.No	2.No	2.No	3.37	0.58	2.32	45.8	52	92	132	2.No		2.No	2.No	1.Si	2.Negativo	2.Negativo	1.Positivo	2.No	2.No	2.No	127	39	48.2	2.No	2.No	2.No	2.No	2.No	Moderado	Non-severe	obese	0	Less than Basic	Student	Urban
D0056	42	2.Masculino	3.Mestizo	6	2.No	1.Si	1.Si	1.Si	1.Si	1.Si	2.No	1.Si	1.Si	1.Si	1.Si	1.Si	24.17	21.12	1.27	31.3	72	104	172	2.No		2.No	2.No	2.No	1.Positivo	2.Negativo	2.Negativo	2.No	1.Si	1.Si	129	51	40.4	1.Si	2.No	1.Si	2.No	2.No	severo	severe	overweight	1	Advanced	Employee	Urban
D0057	14	2.Masculino	2.Negro	6	2.No	1.Si	2.No	1.Si	1.Si	2.No	2.No	1.Si	2.No	2.No	2.No	2.No	5.01	2.38	1.78	39.4	119	44	59	2.No		2.No	2.No	1.Si	2.Negativo	1.Positivo	1.Positivo	2.No	2.No	2.No	44	119	39.4	2.No	2.No	2.No	2.No	2.No	Normal	Non-severe	overweight	0	Basic Intermediate	Student	Urban
D0058	19	2.Masculino	2.Negro	3	2.No	2.No	2.No	1.Si	1.Si	2.No	2.No	1.Si	2.No	1.Si	1.Si	2.No	4.44	1.14	2.46	43.9	35	600	3691	1.Si	3	2.No	2.No	1.Si	1.Positivo	2.Negativo	2.Negativo	2.No	2.No	2.No	610	25	50	2.No	2.No	2.No	2.No	2.No	Moderado	Non-severe	normal	0	Advanced	Employee	Urban
D0059	5	1.Femenino	3.Mestizo	3	2.No	1.Si	1.Si	1.Si	1.Si	1.Si	2.No	2.No	2.No	2.No	1.Si	2.No	3.01	0.83	1.98	35.5	103	39	138	2.No		2.No	2.No	1.Si	1.Positivo		1.Positivo	2.No	2.No	2.No	28.8	47	38.1	2.No	2.No	2.No	2.No	2.No	Moderado	Non-severe	underweight	0	Less than Basic	Student	Urban
D0060	8	1.Femenino	1.Blando	6	2.No	1.Si	1.Si	1.Si	1.Si	2.No	1.Si	1.Si	2.No	1.Si	2.No	2.No	16.88	6.73	8.96	45.8	61	51	97	1.Si	4	2.No	2.No	1.Si	2.Negativo	1.Positivo	1.Positivo	2.No	2.No	1.Si	57	51	52.1	2.No	1.Si	2.No	2.No	2.No	Moderado	Non-severe	overweight	0	Less than Basic	Student	Urban
D0061	1.4	1.Femenino	1.Blando	4	2.No	1.Si	2.No	1.Si	1.Si	2.No	1.Si	1.Si	1.Si	2.No	2.No	2.No	6.18	1.04	4.78	38.6	296	32	53	2.No		2.No	2.No	1.Si	2.Negativo	1.Positivo	1.Positivo	2.No	2.No	2.No	32	293	38.6	2.No	2.No	2.No	2.No	2.No	Normal	Non-severe	normal	0	Less than Basic	Unemployed None	Rural
D0062	10	2.Masculino	3.Mestizo	3	2.No	1.Si	1.Si	1.Si	1.Si	2.No	1.Si	1.Si	2.No	2.No	2.No	1.Si	3.92	2.34	1.38	37	17	720	1968	1.Si	10	2.No	2.No	1.Si	1.Positivo	1.Positivo	1.Positivo	2.No	2.No	1.Si	1516	17	52.8	2.No	1.Si	2.No	1.Si	2.No	severo	severe	obese	0	Less than Basic	Student	Urban
D0063	12	1.Femenino	1.Blando	4	1.Si	1.Si	2.No	2.No	2.No	1.Si	1.Si	1.Si	2.No	2.No	1.Si	2.No	2.33	1.29	0.78	32.4	147	116	164	2.No		2.No	2.No	1.Si	2.Negativo	2.Negativo	1.Positivo	2.No	2.No	2.No	570	100	36	2.No	2.No	2.No	2.No	2.No	Moderado	Non-severe	obese	0	Basic Intermediate	Student	Rural
D0064	2	2.Masculino	3.Mestizo	3	2.No	1.Si	2.No	1.Si	1.Si	2.No	1.Si	2.No	2.No	2.No	2.No	2.No	3.37	1.59	1.65	35.5	186	30	113	2.No		2.No	2.No	1.Si	1.Positivo	2.Negativo	1.Positivo	2.No	2.No	2.No	44	119	38	2.No	2.No	2.No	2.No	2.No	Normal	Non-severe	overweight	0	Less than Basic	Unemployed None	Rural
D0065	5	1.Femenino	3.Mestizo	4	2.No	1.Si	2.No	1.Si	1.Si	1.Si	1.Si	1.Si	2.No	1.Si	2.No	2.No	7.73	1.84	5.32	39.1	30	25	88	2.No		2.No	2.No	1.Si	2.Negativo	1.Positivo	1.Positivo	2.No	2.No	1.Si	28	30	41.5	2.No	2.No	2.No	2.No	2.No	Moderado	Non-severe	normal	0	Less than Basic	Student	Urban
D0066	0.9	1.Femenino	1.Blando	1	2.No	1.Si	2.No	1.Si	1.Si	1.Si	1.Si	1.Si	1.Si	2.No	1.Si	1.Si	9.59	1.63	7.33	41.9	54	55	225	2.No		2.No	2.No	1.Si	1.Positivo	2.Negativo	1.Positivo	2.No	2.No	2.No	58	45	43.3	2.No	2.No	2.No	2.No	2.No	Moderado	Non-severe	overweight	0	Less than Basic	Unemployed None	Urban
D0067	17	1.Femenino	3.Mestizo	2	2.No	1.Si	2.No	1.Si	1.Si	2.No	1.Si	1.Si	1.Si	2.No	2.No	2.No	3.11	1.4	1.08	42.1	157	3460	2672	1.Si	3	2.No	2.No	1.Si	1.Positivo	1.Positivo	1.Positivo	2.No	2.No	2.No	3460	55	43.4	2.No	2.No	2.No	2.No	2.No	Moderado	Non-severe	obese	1	Basic Intermediate	Student	Urban
D0068	4	1.Femenino	2.Negro	6	2.No	1.Si	2.No	1.Si	1.Si	2.No	1.Si	1.Si	2.No	2.No	2.No	2.No	6.62	3.52	2.3	32.9	392	23	37	2.No		2.No	2.No	1.Si	2.Negativo	2.Negativo	1.Positivo	2.No	2.No	2.No	23	351	37.5	2.No	2.No	2.No	2.No	2.No	Normal	Non-severe	normal	0	Less than Basic	Student	Rural
D0069	7	1.Femenino	3.Mestizo	7	1.Si	1.Si	2.No	1.Si	1.Si	2.No	1.Si	1.Si	1.Si	2.No	2.No	2.No	16.04	12.74	2.16	41.4	300	13	23	2.No		2.No	2.No	1.Si	2.Negativo	1.Positivo	1.Positivo	2.No	2.No	2.No	13	266	41.4	2.No	2.No	2.No	2.No	2.No	Normal	Non-severe	obese	0	Less than Basic	Student	Urban
D0070	12	1.Femenino	1.Blando	7	2.No	1.Si	1.Si	1.Si	1.Si	1.Si	1.Si	1.Si	2.No	2.No	1.Si	2.No	3.62	2.78	0.43	39.4	195	17	27	2.No		2.No	2.No	1.Si	1.Positivo	2.Negativo	2.Negativo	2.No	2.No	2.No	577	75	46.3	2.No	2.No	2.No	2.No	2.No	Moderado	Non-severe	obese	0	Basic Intermediate	Student	Urban
D0071	10	1.Femenino	1.Blando	4	2.No	1.Si	1.Si	1.Si	1.Si	1.Si	2.No	1.Si	1.Si	2.No	1.Si	2.No	3.78	0.88	2.49	41.1	91	43	99	2.No		2.No	2.No	1.Si	1.Positivo	2.Negativo	1.Positivo	2.No	2.No	2.No	43	44	46	2.No	2.No	2.No	2.No	2.No	Moderado	Non-severe	normal	0	Less than Basic	Student	Urban
D0072	11	1.Femenino	1.Blando	5	1.Si	1.Si	2.No	1.Si	1.Si	2.No	1.Si	1.Si	1.Si	2.No	1.Si	2.No	9.29	6.51	2.21	16	102	206	501	2.No		2.No	2.No	1.Si	1.Positivo	2.Negativo	2.Negativo	2.No	2.No	2.No	639	85	34.4	2.No	2.No	2.No	2.No	2.No	severo	severe	normal	1	Less than Basic	Student	Rural
D0073	7	1.Femenino	1.Blando	3	2.No	1.Si	1.Si	2.No	2.No	1.Si	1.Si	1.Si	2.No	1.Si	1.Si	1.Si	5.81	2.82	2.43	39.9	25	48	120	1.Si	3	2.No	2.No	1.Si	2.Negativo	1.Positivo	1.Positivo	2.No	2.No	1.Si	79	23	43.3	1.Si	1.Si	2.No	2.No	1.Si	severo	severe	obese	0	Less than Basic	Student	Urban
D0074	14	1.Femenino	1.Blando	4	2.No	1.Si	1.Si	1.Si	1.Si	2.No	1.Si	1.Si	2.No	1.Si	1.Si	2.No	2.83	0.79	1.9	28.7	87	49	62	2.No		2.No	2.No	1.Si	1.Positivo	1.Positivo	1.Positivo	2.No	2.No	2.No	59	65	28.7	2.No	2.No	2.No	2.No	1.Si	Moderado	Non-severe	obese	0	Basic Intermediate	Student	Urban
D0075	4	1.Femenino	3.Mestizo	4	2.No	1.Si	1.Si	1.Si	1.Si	1.Si	1.Si	1.Si	1.Si	1.Si	1.Si	1.Si	2.05	0.9	1.02	36.4	50	58	265	1.Si	3	2.No	2.No	1.Si	1.Positivo	1.Positivo	1.Positivo	2.No	2.No	1.Si	113	50	36.4	1.Si	1.Si	1.Si	2.No	2.No	severo	severe	normal	0	Less than Basic	Student	Urban
D0076	6	1.Femenino	1.Blando	4	2.No	2.No	2.No	1.Si	1.Si	1.Si	1.Si	2.No	2.No	1.Si	2.No	1.Si	1.73	0.32	1.23	34.8	95	58	128	2.No		2.No	2.No	1.Si	1.Positivo	1.Positivo	1.Positivo	2.No	2.No	2.No	167	89	37	2.No	2.No	2.No	2.No	2.No	Normal	Non-severe	overweight	1	Less than Basic	Student	Rural
D0077	9	2.Masculino	3.Mestizo	4	2.No	1.Si	2.No	2.No	2.No	2.No	1.Si	1.Si	2.No	2.No	2.No	2.No	3.31	1.65	1.18	40.5	282	33	92	2.No		2.No	2.No	1.Si	1.Positivo	2.Negativo	2.Negativo	2.No	2.No	2.No	48	241	44.6	2.No	2.No	2.No	2.No	2.No	Normal	Non-severe	normal	0	Less than Basic	Student	Urban
D0078	8	2.Masculino	3.Mestizo	2	2.No	1.Si	1.Si	1.Si	1.Si	2.No	1.Si	1.Si	2.No	2.No	2.No	1.Si	12	2.16	8.81	35.6	50	78	151	2.No		2.No	2.No	1.Si	1.Positivo	2.Negativo	2.Negativo	2.No	2.No	1.Si	78	24	40	2.No	2.No	2.No	2.No	2.No	Moderado	Non-severe	normal	0	Less than Basic	Student	Urban
D0079	17	2.Masculino	3.Mestizo	3	1.Si	1.Si	2.No	1.Si	1.Si	1.Si	1.Si	1.Si	1.Si	1.Si	2.No	2.No	5.07	1.3	2.52	43.5	79	344	652	2.No		2.No	2.No	1.Si	1.Positivo	2.Negativo	2.Negativo	2.No	2.No	1.Si	347	47	43.7	2.No	1.Si	2.No	2.No	2.No	Moderado	Non-severe	overweight	1	Basic Intermediate	Student	Urban
D0080	14	2.Masculino	3.Mestizo	2	2.No	1.Si	1.Si	1.Si	1.Si	1.Si	1.Si	1.Si	2.No	1.Si	2.No	2.No	3.55	0.84	2.21	42.5	46	43	104	2.No		2.No	2.No	1.Si	1.Positivo	2.Negativo	2.Negativo	2.No	2.No	2.No	47	30	43.8	2.No	2.No	2.No	2.No	2.No	Moderado	Non-severe	overweight	1	Less than Basic	Unemployed None	Urban
D0081	7	2.Masculino	3.Mestizo	3	2.No	1.Si	1.Si	2.No	2.No	2.No	1.Si	1.Si	2.No	2.No	2.No	2.No	8.39	7.38	0.49	39.5	221	45	85	2.No		2.No	2.No	1.Si	1.Positivo	2.Negativo	2.Negativo	2.No	2.No	2.No	45	132	40.4	2.No	2.No	2.No	2.No	2.No	Normal	Non-severe	normal	0	Less than Basic	Student	Urban
D0082	5	2.Masculino	3.Mestizo	1	2.No	1.Si	2.No	2.No	2.No	2.No	1.Si	1.Si	2.No	2.No	1.Si	2.No	9.18	7.69	0.95	32.3	278	24	80	2.No		2.No	2.No	1.Si	1.Positivo	2.Negativo	2.Negativo	2.No	2.No	2.No	24	278	32.3	2.No	2.No	2.No	2.No	2.No	Normal	Non-severe	obese	1	Less than Basic	Student	Urban
D0083	16	1.Femenino	1.Blando	5	2.No	1.Si	1.Si	1.Si	1.Si	1.Si	2.No	2.No	2.No	2.No	1.Si	2.No	1.04	0.4	0.55	38.8	31	39	107	2.No		2.No	2.No	1.Si	1.Positivo		1.Positivo	2.No	2.No	2.No	210	26	41.3	2.No	2.No	2.No	2.No	2.No	Moderado	Non-severe	normal	0	Less than Basic	Student	Urban
D0084	15	2.Masculino	3.Mestizo	5	2.No	1.Si	1.Si	1.Si	1.Si	1.Si	1.Si	1.Si	1.Si	2.No	2.No	2.No	3.7	0.84	2.36	50.3	35	62	145	2.No		2.No	2.No	1.Si	1.Positivo		1.Positivo	2.No	2.No	1.Si	109	25	55.9	2.No	1.Si	2.No	2.No	2.No	Moderado	Non-severe	normal	0	Less than Basic	Student	Urban
D0085	18	2.Masculino	1.Blando	3	1.Si	1.Si	1.Si	1.Si	1.Si	1.Si	1.Si	1.Si	2.No	2.No	1.Si	2.No	3.3	0.95	2.07	47.4	72	446	623	2.No		2.No	2.No	1.Si	1.Positivo	1.Positivo	1.Positivo	2.No	2.No	2.No	687	72	49.6	2.No	2.No	2.No	2.No	2.No	Moderado	Non-severe	obese	0	Basic Intermediate	Freelance work	Urban
D0086	23	1.Femenino	3.Mestizo	3	2.No	1.Si	1.Si	1.Si	1.Si	2.No	1.Si	2.No	2.No	2.No	2.No	2.No	5.36	1.38	3.59	35.2	12	97	175	2.No		2.No	2.No	1.Si	1.Positivo	1.Positivo	1.Positivo	2.No	2.No	2.No	140	12	41.2	2.No	2.No	2.No	2.No	2.No	severo	severe	underweight	0	Basic Intermediate	House wive	Urban
D0087	22	1.Femenino	3.Mestizo	4	1.Si	1.Si	1.Si	1.Si	1.Si	1.Si	1.Si	1.Si	2.No	2.No	1.Si	2.No	7.43	1.99	4.9	38.7	123	91	161	2.No		2.No	2.No	1.Si	2.Negativo	1.Positivo	1.Positivo	2.No	2.No	2.No	91	40	38.7	2.No	2.No	2.No	2.No	2.No	Moderado	Non-severe	overweight	0	Advanced	Student	Urban
D0088	12	1.Femenino	3.Mestizo	4	2.No	2.No	2.No	1.Si	1.Si	1.Si	2.No	1.Si	2.No	2.No	1.Si	2.No	5.83	4.5	0.96	41.7	200	20	44	2.No		2.No	2.No	1.Si	1.Positivo	2.Negativo	2.Negativo	2.No	2.No	2.No	82	101	42.6	2.No	2.No	2.No	2.No	2.No	Normal	Non-severe	normal	0	Less than Basic	Student	Urban
D0089	11	2.Masculino	3.Mestizo	5	2.No	1.Si	1.Si	1.Si	1.Si	1.Si	2.No	1.Si	2.No	1.Si	1.Si	1.Si	5.33	0.98	3.95	42.3	52	20	63	2.No		2.No	2.No	1.Si	1.Positivo	2.Negativo	2.Negativo	2.No	2.No	1.Si	30	39	42.8	2.No	2.No	2.No	2.No	2.No	Moderado	Non-severe	obese	0	Less than Basic	Student	Urban
D0090	11	1.Femenino	3.Mestizo	3	1.Si	1.Si	1.Si	1.Si	1.Si	1.Si	1.Si	1.Si	2.No	2.No	1.Si	2.No	2.2	1.5	0.61	40.6	47	294	572	1.Si	2	2.No	2.No	1.Si	1.Positivo	2.Negativo	2.Negativo	2.No	2.No	1.Si	296	22	43.7	2.No	1.Si	2.No	2.No	2.No	Moderado	Non-severe	obese	0	Basic Intermediate	Student	Urban
D0091	16	2.Masculino	3.Mestizo	4	2.No	1.Si	2.No	1.Si	1.Si	1.Si	1.Si	1.Si	1.Si	1.Si	1.Si	2.No	6.72	3.18	2.32	41.5	17	32	112	1.Si	6	2.No	2.No	1.Si	1.Positivo		3.Sin Dato	2.No	2.No	1.Si	35	17	42.6	2.No	2.No	2.No	2.No	2.No	severo	severe	obese	1	Basic Intermediate	Student	Rural
D0092	30	2.Masculino	3.Mestizo	4	2.No	1.Si	1.Si	1.Si	1.Si	1.Si	2.No	1.Si	1.Si	2.No	1.Si	2.No	4.55	1.5	2.55	54.8	41	208	306	1.Si	3	2.No	2.No	1.Si	1.Positivo	2.Negativo	2.Negativo	2.No	2.No	2.No	234	30	55.9	2.No	2.No	2.No	2.No	2.No	Moderado	Non-severe	overweight	0	Advanced	Employee	Urban
D0093	4	1.Femenino	3.Mestizo	5	2.No	1.Si	1.Si	1.Si	1.Si	1.Si	2.No	1.Si	2.No	2.No	2.No	2.No	2.41	17.9	1.77	37.3	106	84	154	2.No		2.No	2.No	1.Si	1.Positivo	1.Positivo	1.Positivo	2.No	2.No	2.No	84	106	39.5	2.No	2.No	2.No	2.No	2.No	Normal	Non-severe	normal	0	Less than Basic	Student	Urban
D0094	7	1.Femenino	1.Blando	2	2.No	1.Si	2.No	1.Si	2.No	1.Si	1.Si	1.Si	2.No	1.Si	1.Si	2.No	8.8	1.1	7.06	43.4	60	86	182	2.No		2.No	2.No	1.Si	3.Sin Dato	1.Positivo	1.Positivo	2.No	2.No	2.No	92	41	44.8	2.No	2.No	2.No	2.No	2.No	Moderado	Non-severe	normal	0	Less than Basic	Student	Urban
D0095	2	1.Femenino	3.Mestizo	2	2.No	1.Si	2.No	2.No	2.No	2.No	1.Si	1.Si	1.Si	1.Si	2.No	2.No	8.13	6.84	0.73	34.6	296			2.No		2.No	2.No	1.Si	1.Positivo	2.Negativo	1.Positivo	2.No	2.No	2.No		296	34.6	2.No	2.No	2.No	2.No	2.No	Normal	Non-severe	normal	0	Less than Basic	Unemployed None	Urban
D0096	7	1.Femenino	3.Mestizo	5	2.No	1.Si	2.No	1.Si	1.Si	1.Si	1.Si	2.No	2.No	2.No	2.No	2.No	4.74	0.63	3.28	37	81	250	308	2.No		2.No	2.No	1.Si	1.Positivo	2.Negativo	1.Positivo	2.No	2.No	2.No	250	81	43.4	2.No	2.No	2.No	2.No	2.No	Moderado	Non-severe	normal	0	Less than Basic	Student	Urban
D0097	3	2.Masculino	3.Mestizo	5	2.No	2.No	2.No	1.Si	1.Si	1.Si	1.Si	1.Si	1.Si	2.No	1.Si	2.No	3.71	1.79	1.76	35.9	189	36	124	2.No		2.No	2.No	1.Si	1.Positivo	2.Negativo	1.Positivo	2.No	2.No	2.No	60	104	37.6	2.No	2.No	2.No	2.No	2.No	Normal	Non-severe	normal	0	Less than Basic	Student	Urban
D0098	13	2.Masculino	3.Mestizo	5	2.No	1.Si	1.Si	1.Si	1.Si	1.Si	2.No	1.Si	2.No	2.No	2.No	2.No	5.2	1.97	2.55	41.2	165	104	174	2.No		2.No	2.No	1.Si	1.Positivo	1.Positivo	1.Positivo	2.No	2.No	2.No	251	111	47.2	2.No	2.No	2.No	2.No	2.No	Normal	Non-severe	overweight	0	Basic Intermediate	Student	Rural
D0099	16	1.Femenino	3.Mestizo	7	2.No	1.Si	1.Si	1.Si	1.Si	1.Si	1.Si	2.No	2.No	1.Si	2.No	2.No	3.22	0.37	2.61	36.9	64	123	191	2.No		2.No	2.No	1.Si	1.Positivo	2.Negativo	2.Negativo	2.No	2.No	2.No	123	57	41.7	2.No	2.No	2.No	2.No	2.No	Normal	Non-severe	overweight	0	Basic Intermediate	Student	Urban
D0100	10	1.Femenino	3.Mestizo	4	2.No	1.Si	1.Si	1.Si	1.Si	1.Si	2.No	2.No	2.No	2.No	1.Si	2.No	3.62	0.39	2.85	41.7	84	50	50	2.No		2.No	2.No	1.Si	2.Negativo	1.Positivo	1.Positivo	2.No	2.No	2.No	170	35	48.5	2.No	2.No	2.No	2.No	2.No	Moderado	Non-severe	obese	1	Less than Basic	Student	Urban
D0101	11	1.Femenino	3.Mestizo	4	2.No	1.Si	1.Si	1.Si	1.Si	1.Si	2.No	1.Si	1.Si	1.Si	2.No	1.Si	3.34	0.9	2.02	37.9	35	170	476	2.No		2.No	2.No	1.Si	1.Positivo	1.Positivo	2.Negativo	2.No	2.No	1.Si	170	24	48.5	2.No	1.Si	2.No	2.No	1.Si	severo	severe	normal	0	Less than Basic	Student	Urban
D0102	8	2.Masculino	3.Mestizo	3	2.No	1.Si	2.No	1.Si	1.Si	2.No	1.Si	1.Si	2.No	2.No	2.No	2.No	5.77	2.07	3.35	41.7	55	120	193	2.No		2.No	2.No	1.Si	1.Positivo	2.Negativo	2.Negativo	2.No	2.No	1.Si	153	40	46.8	2.No	2.No	2.No	2.No	2.No	Moderado	Non-severe	normal	0	Less than Basic	Student	Urban
D0103	26	1.Femenino	3.Mestizo	3	2.No	1.Si	1.Si	1.Si	1.Si	2.No	1.Si	2.No	1.Si	1.Si	2.No	2.No	4.92	2.64	1.62	35	161	140	231	2.No		2.No	2.No	1.Si	1.Positivo	1.Positivo	1.Positivo	2.No	2.No	2.No	185	116	40.9	2.No	2.No	2.No	2.No	2.No	Moderado	Non-severe	overweight	0	Advanced	Employee	Urban
D0104	13	2.Masculino	3.Mestizo	5	2.No	1.Si	1.Si	1.Si	1.Si	1.Si	1.Si	1.Si	2.No	2.No	1.Si	2.No	7.12	2.96	3.37	41.7	23	48	150	2.No		2.No	2.No	1.Si	2.Negativo	1.Positivo	1.Positivo	2.No	2.No	2.No	59	19	47.9	2.No	2.No	2.No	2.No	2.No	severo	severe	underweight	0	Less than Basic	Student	Urban
D0105	12	2.Masculino	3.Mestizo	4	2.No	1.Si	1.Si	1.Si	1.Si	2.No	1.Si	1.Si	1.Si	2.No	2.No	2.No	6.15	3.58	1.99	44.6	236	1532	1019	2.No		2.No	2.No	1.Si	2.Negativo	2.Negativo	1.Positivo	2.No	2.No	2.No	6431	160	45.6	2.No	2.No	2.No	2.No	2.No	Moderado	Non-severe	obese	1	Basic Intermediate	Student	Urban
D0106	25	1.Femenino	3.Mestizo	2	2.No	1.Si	2.No	1.Si	1.Si	2.No	1.Si	2.No	2.No	2.No	2.No	2.No	5.73	1.99	2.92	30.5	34	82	65	1.Si	2	2.No	2.No	1.Si	1.Positivo		3.Sin Dato	2.No	2.No	2.No	175	33	42.7	2.No	2.No	2.No	2.No	2.No	severo	severe	underweight	0	Advanced	Student	Urban
D0107	11	2.Masculino	3.Mestizo	3	2.No	1.Si	2.No	1.Si	1.Si	1.Si	1.Si	1.Si	1.Si	2.No	1.Si	2.No	1.73	1.25	0.41	43.2	146	129	248	2.No		2.No	2.No	1.Si	1.Positivo		3.Sin Dato	2.No	2.No	1.Si	239	70	45.6	1.Si	2.No	2.No	2.No	2.No	severo	severe	obese	0	Basic Intermediate	Student	Urban
D0108	19	2.Masculino	3.Mestizo	3	2.No	1.Si	1.Si	1.Si	2.No	2.No	1.Si	1.Si	1.Si	2.No	2.No	2.No	1.93	1.05	0.59	49.4	50	49	165	2.No		2.No	2.No	1.Si	1.Positivo	2.Negativo	1.Positivo	2.No	2.No	2.No	87	44	49.5	2.No	2.No	2.No	2.No	2.No	Moderado	Non-severe	normal	0	Advanced	Student	Urban
D0109	16	1.Femenino	3.Mestizo	2	1.Si	1.Si	2.No	2.No	2.No	1.Si	1.Si	1.Si	1.Si	2.No	1.Si	1.Si	4.08	1.92	1.95	33.5	62	355	751	2.No		2.No	2.No	1.Si	1.Positivo		3.Sin Dato	2.No	2.No	1.Si	355	47	38.2	2.No	1.Si	2.No	2.No	2.No	Moderado	Non-severe	obese	0	Basic Intermediate	Student	Urban
D0110	9	2.Masculino	3.Mestizo	3	2.No	1.Si	2.No	1.Si	2.No	1.Si	2.No	2.No	2.No	2.No	1.Si	2.No	6.48	1.45	4.68	42.2	56	40	88	2.No		2.No	2.No	1.Si	2.Negativo	1.Positivo	1.Positivo	2.No	2.No	2.No	55	40	43.1	2.No	2.No	2.No	2.No	2.No	Moderado	Non-severe	underweight	0	Less than Basic	Student	Rural
D0111	17	2.Masculino	3.Mestizo	3	2.No	1.Si	1.Si	2.No	2.No	2.No	1.Si	1.Si	2.No	2.No	2.No	2.No	4.38	1.31	2.62	39	55	86	149	2.No		2.No	2.No	1.Si	1.Positivo		1.Positivo	2.No	2.No	1.Si	109	29	39.8	2.No	1.Si	2.No	2.No	2.No	Moderado	Non-severe	overweight	0	Basic Intermediate	Student	Urban
D0112	8	1.Femenino	1.Blando	3	2.No	1.Si	2.No	2.No	2.No	1.Si	1.Si	1.Si	2.No	1.Si	1.Si	1.Si	2.54	1.79	0.67	39.6	82	43	123	2.No		2.No	2.No	1.Si	1.Positivo	1.Positivo	2.Negativo	2.No	2.No	1.Si	125	54	46.7	2.No	1.Si	2.No	2.No	2.No	Moderado	Non-severe	normal	0	Less than Basic	Student	Urban
D0113	10	2.Masculino	3.Mestizo	2	2.No	1.Si	1.Si	1.Si	1.Si	2.No	1.Si	1.Si	2.No	2.No	2.No	2.No	2.97	1.99	0.81	41.1	102	936	1539	2.No		2.No	2.No	1.Si	1.Positivo	1.Positivo	1.Positivo	2.No	2.No	2.No	942	51	45.3	2.No	2.No	2.No	2.No	2.No	Moderado	Non-severe	normal	0	Less than Basic	Student	Urban
D0114	18	1.Femenino	3.Mestizo	3	2.No	1.Si	1.Si	1.Si	1.Si	1.Si	1.Si	1.Si	1.Si	2.No	1.Si	2.No	7.02	2.05	4.34	38	42	295	393	2.No		2.No	2.No	1.Si	1.Positivo	2.Negativo	2.Negativo	2.No	2.No	2.No	295	34	39.7	2.No	1.Si	2.No	2.No	2.No	Moderado	Non-severe	obese	0	Advanced	Student	Urban
D0115	16	1.Femenino	3.Mestizo	2	2.No	1.Si	1.Si	1.Si	1.Si	2.No	2.No	1.Si	2.No	2.No	2.No	2.No	3.56	0.74	2.1	40	23	27	69	1.Si	5	2.No	2.No	1.Si	2.Negativo	1.Positivo	1.Positivo	2.No	2.No	1.Si	48	18	46.7	1.Si	1.Si	2.No	2.No	2.No	severo	severe	normal	0	Basic Intermediate	Student	Urban
D0116	12	1.Femenino	3.Mestizo	2	2.No	1.Si	1.Si	1.Si	1.Si	2.No	1.Si	1.Si	2.No	1.Si	2.No	2.No	2.87	0.39	2.22	45.7	34	139	298	2.No		2.No	2.No	1.Si	1.Positivo	1.Positivo	2.Negativo	2.No	2.No	1.Si	179	34	46.1	2.No	2.No	2.No	2.No	2.No	Moderado	Non-severe	obese	0	Basic Intermediate	Student	Urban
D0117	8	1.Femenino	3.Mestizo	6	2.No	1.Si	1.Si	1.Si	2.No	1.Si	1.Si	1.Si	2.No	2.No	1.Si	1.Si	2.27	0.63	1.47	42.9	51	33	79	2.No		2.No	2.No	1.Si	1.Positivo	2.Negativo	2.Negativo	2.No	2.No	2.No	56	51	42.9	2.No	2.No	2.No	2.No	2.No	Normal	Non-severe	overweight	0	Less than Basic	Student	Urban
D0118	10	2.Masculino	3.Mestizo	4	2.No	2.No	1.Si	1.Si	1.Si	1.Si	1.Si	1.Si	2.No	2.No	1.Si	2.No	3.21	0.4	2.56	42.1	73	78	205	2.No		2.No	2.No	1.Si	2.Negativo	1.Positivo	1.Positivo	2.No	2.No	2.No	78	71	42.9	2.No	2.No	2.No	2.No	2.No	Normal	Non-severe	obese	0	Less than Basic	Student	Urban
D0119	9	2.Masculino	3.Mestizo	5	1.Si	1.Si	1.Si	2.No	2.No	2.No	1.Si	2.No	1.Si	2.No	2.No	2.No	6.39	3.47	2.23	37.6	154	70	72	2.No		2.No	2.No	1.Si	2.Negativo	1.Positivo	1.Positivo	2.No	2.No	1.Si	70	94	40.1	2.No	2.No	2.No	2.No	2.No	Moderado	Non-severe	obese	0	Less than Basic	Student	Urban
D0120	11	2.Masculino	3.Mestizo	5	2.No	1.Si	2.No	1.Si	1.Si	1.Si	1.Si	1.Si	1.Si	2.No	2.No	2.No	1.77	0.77	0.87	43	36	218	732	2.No		2.No	2.No	1.Si	1.Positivo	1.Positivo	1.Positivo	2.No	2.No	2.No	218	25	47	2.No	2.No	2.No	2.No	2.No	Moderado	Non-severe	normal	0	Basic Intermediate	Student	Urban
D0121	16	1.Femenino	3.Mestizo	11	1.Si	1.Si	1.Si	1.Si	1.Si	2.No	1.Si	1.Si	2.No	2.No	1.Si	2.No	4.38	1.62	2.4	35.2	29	50	101	1.Si	5	2.No	2.No	1.Si	1.Positivo	1.Positivo	2.Negativo	2.No	1.Si	1.Si	80	24	48.8	1.Si	2.No	2.No	2.No	2.No	severo	severe	obese	0	Basic Intermediate	Student	Urban
D0122	9	2.Masculino	3.Mestizo	3	2.No	2.No	2.No	2.No	1.Si	2.No	1.Si	1.Si	1.Si	2.No	2.No	2.No	3.85	2.47	0.93	45.9	33	41	102	2.No		2.No	2.No	1.Si	1.Positivo	1.Positivo	2.Negativo	2.No	2.No	1.Si	78	21	48.3	1.Si	1.Si	2.No	2.No	2.No	severo	severe	normal	0	Less than Basic	Student	Urban
D0123	20	1.Femenino	1.Blando	3	2.No	1.Si	1.Si	1.Si	1.Si	2.No	1.Si	1.Si	1.Si	2.No	2.No	2.No	5.21	2.13	2.49	38.5	48	268	257	2.No		2.No	2.No	1.Si	1.Positivo	1.Positivo	1.Positivo	2.No	2.No	2.No	268	39	44.6	2.No	2.No	2.No	2.No	2.No	Moderado	Non-severe	normal	0	Advanced	Student	Urban
D0125	0.1	2.Masculino	3.Mestizo	2	2.No	2.No	2.No	1.Si	1.Si	1.Si	2.No	1.Si	2.No	2.No	2.No	2.No	5.85	0.53	5.09	34	55	39	139	2.No		2.No	2.No	1.Si	1.Positivo	2.Negativo	1.Positivo	2.No	2.No	2.No	39	40	34.7	2.No	2.No	2.No	2.No	2.No	Moderado	Non-severe	overweight	0	Less than Basic	Unemployed None	Urban
D0126	6	1.Femenino	3.Mestizo	3	2.No	1.Si	2.No	1.Si	1.Si	1.Si	1.Si	1.Si	1.Si	1.Si	2.No	2.No	2.21	1.2	0.84	41.8	183	26	62	2.No		2.No	2.No	1.Si	1.Positivo	2.Negativo	2.Negativo	2.No	2.No	2.No	28	150	43.5	2.No	2.No	2.No	2.No	2.No	Normal	Non-severe	normal	0	Less than Basic	Student	Urban
D0127	10	2.Masculino	3.Mestizo	3	2.No	2.No	2.No	1.Si	1.Si	1.Si	1.Si	1.Si	1.Si	1.Si	1.Si	2.No	2.2	1.45	0.59	36	106	53	174	2.No		2.No	2.No	1.Si	1.Positivo	2.Negativo	2.Negativo	2.No	2.No	1.Si	53	83	37.8	2.No	2.No	2.No	2.No	2.No	Moderado	Non-severe	obese	0	Less than Basic	Student	Urban
D0128	16	2.Masculino	3.Mestizo	4	2.No	1.Si	1.Si	1.Si	1.Si	1.Si	1.Si	2.No	2.No	2.No	2.No	2.No	2.92	0.67	1.89	47.9	84	131	127	2.No		2.No	2.No	1.Si	1.Positivo		2.Negativo	2.No	2.No	2.No	580	24	49.3	2.No	2.No	2.No	2.No	2.No	Moderado	Non-severe	obese	0	Basic Intermediate	Student	Urban
D0124	19	1.Femenino	3.Mestizo	8	2.No	2.No	1.Si	1.Si	1.Si	1.Si	1.Si	1.Si	1.Si	1.Si	1.Si	1.Si	1.42	1.18	0.2	35.4	25	586	1168	1.Si	8	1.Si	2.No	1.Si	1.Positivo	2.Negativo	2.Negativo	2.No	1.Si	1.Si	1039	20	44	1.Si	1.Si	1.Si	2.No	2.No	severo	severe	normal	0	Basic Intermediate	Freelance work	Urban
D0129	17	2.Masculino	1.Blando	5	2.No	1.Si	1.Si	1.Si	1.Si	1.Si	2.No	1.Si	2.No	2.No	1.Si	2.No	2.28	0.94	1.04	42.8	47	90	182	2.No		2.No	2.No	1.Si	3.Sin Dato	1.Positivo	1.Positivo	2.No	2.No	1.Si	432	33	48.2	2.No	1.Si	2.No	2.No	2.No	Moderado	Non-severe	obese	0	Basic Intermediate	Student	Urban
D0130	18	2.Masculino	3.Mestizo	2	2.No	1.Si	1.Si	1.Si	1.Si	1.Si	1.Si	1.Si	1.Si	2.No	1.Si	2.No	2.93	1.5	1.09	47.7	37	182	291	1.Si	3	2.No	2.No	1.Si	1.Positivo	2.Negativo	2.Negativo	2.No	2.No	2.No	146	18	51	2.No	2.No	2.No	2.No	2.No	severo	severe	obese	0	Basic Intermediate	Employee	Urban
D0131	10	1.Femenino	3.Mestizo	3	2.No	1.Si	1.Si	2.No	2.No	1.Si	2.No	2.No	2.No	2.No	1.Si	2.No	3.75	0.64	2.91	40	162	327	191	2.No		2.No	2.No	1.Si	1.Positivo	2.Negativo	2.Negativo	2.No	2.No	2.No	348	162	40.5	2.No	2.No	2.No	2.No	2.No	Normal	Non-severe	normal	1	Less than Basic	Student	Urban
D0133	12	2.Masculino	1.Blando	5	1.Si	1.Si	1.Si	1.Si	1.Si	2.No	2.No	1.Si	1.Si	1.Si	2.No	2.No	2.52	1.55	0.8	44.8	180	37	57	2.No		2.No	2.No	1.Si	1.Positivo	1.Positivo	2.Negativo	2.No	2.No	2.No	178	57	47.4	2.No	2.No	2.No	2.No	2.No	Normal	Non-severe	underweight	0	Basic Intermediate	Student	Urban
D0134	6	2.Masculino	3.Mestizo	7	2.No	1.Si	1.Si	2.No	1.Si	2.No	1.Si	2.No	2.No	2.No	2.No	2.No	6.22	5.03	0.49	39.6	241	31	89	2.No		2.No	2.No	1.Si	1.Positivo	1.Positivo	1.Positivo	2.No	2.No	2.No	69	92	49.7	2.No	2.No	2.No	2.No	2.No	severo	severe	underweight	1	Less than Basic	Student	Urban
D0135	14	2.Masculino	2.Negro	6	2.No	1.Si	1.Si	1.Si	2.No	1.Si	2.No	1.Si	2.No	2.No	2.No	2.No	7.23	4.42	2.24	29.7	225	77	269	2.No		2.No	2.No	1.Si	1.Positivo	1.Positivo	1.Positivo	2.No	2.No	2.No	94	112	35	2.No	2.No	2.No	2.No	2.No	Moderado	Non-severe	obese	0	Basic Intermediate	Student	Urban
D0136	7	2.Masculino	3.Mestizo	4	2.No	2.No	1.Si	1.Si	1.Si	1.Si	1.Si	1.Si	2.No	1.Si	2.No	2.No	2.87	0.93	1.66	34.8	93	50	94	2.No		2.No	2.No	1.Si	1.Positivo	2.Negativo	2.Negativo	2.No	2.No	2.No	130	93	47.4	2.No	2.No	2.No	2.No	2.No	severo	severe	overweight	0	Less than Basic	Student	Urban
D0137	12	1.Femenino	1.Blando	2	2.No	1.Si	1.Si	1.Si	1.Si	1.Si	2.No	1.Si	1.Si	2.No	2.No	2.No	4.97	1.69	2.71	43.1	54	37	93	2.No		2.No	2.No	1.Si	1.Positivo	2.Negativo	1.Positivo	2.No	2.No	2.No	93	40	50.1	2.No	2.No	2.No	2.No	2.No	Moderado	Non-severe	normal	0	Basic Intermediate	Student	Urban
D0138	41	2.Masculino	3.Mestizo	2	2.No	1.Si	2.No	1.Si	1.Si	1.Si	2.No	1.Si	2.No	2.No	2.No	2.No	2.79	1.62	0.9	42.2	37	53	81	2.No		2.No	2.No	1.Si	1.Positivo	2.Negativo	2.Negativo	2.No	2.No	2.No	55	14	42.7	2.No	2.No	2.No	2.No	2.No	severo	severe	overweight	0	Advanced	Employee	Urban
D0139	8	2.Masculino	3.Mestizo	5	2.No	1.Si	1.Si	1.Si	1.Si	2.No	1.Si	1.Si	2.No	2.No	2.No	1.Si	4.12	1.6	2.08	35.3	46	111	178	2.No		2.No	2.No	1.Si	1.Positivo	1.Positivo	1.Positivo	2.No	2.No	1.Si	141	38	42.7	1.Si	1.Si	2.No	2.No	2.No	severo	severe	underweight	0	Less than Basic	Student	Urban
D0140	13	2.Masculino	3.Mestizo	5	2.No	1.Si	1.Si	1.Si	1.Si	2.No	1.Si	1.Si	2.No	2.No	1.Si	2.No	5.26	4.25	0.53	45.4	317	38	36	2.No		2.No	2.No	1.Si	1.Positivo	1.Positivo	1.Positivo	2.No	2.No	2.No	88	197	49.1	2.No	2.No	2.No	2.No	2.No	Normal	Non-severe	obese	0	Basic Intermediate	Student	Urban
D0141	9	1.Femenino	3.Mestizo	5	1.Si	1.Si	2.No	1.Si	1.Si	1.Si	2.No	1.Si	2.No	1.Si	1.Si	2.No	2.67	0.49	1.99	37.4	130	55	70	2.No		2.No	2.No	1.Si	1.Positivo		3.Sin Dato	2.No	2.No	2.No	107	113	48.9	2.No	2.No	2.No	2.No	2.No	severo	severe	normal	0	Less than Basic	Student	Urban
D0142	20	2.Masculino	3.Mestizo	3	2.No	1.Si	2.No	2.No	2.No	2.No	2.No	2.No	2.No	2.No	2.No	2.No	7.91	3.49	3.39	48	88	538	988	2.No		2.No	2.No	1.Si	1.Positivo	1.Positivo	1.Positivo	2.No	2.No	2.No	538	35	48.9	2.No	2.No	2.No	2.No	2.No	Moderado	Non-severe	normal	0	Advanced	Student	Urban
D0143	24	2.Masculino	3.Mestizo	5	2.No	1.Si	1.Si	1.Si	1.Si	1.Si	2.No	1.Si	1.Si	2.No	2.No	2.No	1.82	0.55	0.98	48.4	39	75	126	2.No		2.No	2.No	1.Si	1.Positivo	1.Positivo	2.Negativo	2.No	2.No	2.No	144	30	50.7	2.No	2.No	2.No	2.No	2.No	Moderado	Non-severe	normal	0	Basic Intermediate	Employee	Urban
D0144	12	2.Masculino	3.Mestizo	6	2.No	1.Si	1.Si	1.Si	1.Si	1.Si	1.Si	1.Si	1.Si	2.No	2.No	2.No	3.34	0.88	1.91	44.3	38	885	1203	1.Si	3	2.No	2.No	1.Si	1.Positivo	2.Negativo	2.Negativo	2.No	2.No	2.No	885	38	46	2.No	2.No	2.No	2.No	2.No	Moderado	Non-severe	obese	0	Basic Intermediate	Student	Urban
D0145	6	2.Masculino	3.Mestizo	2	2.No	1.Si	2.No	1.Si	1.Si	2.No	1.Si	1.Si	1.Si	1.Si	2.No	1.Si	10.52	6.1	3.9	31	78	80	124	1.Si	6	2.No	2.No	1.Si	1.Positivo	2.Negativo	2.Negativo	2.No	2.No	1.Si	80	18	45.7	1.Si	1.Si	2.No	2.No	1.Si	severo	severe	underweight	0	Less than Basic	Student	Urban
D0146	10	2.Masculino	1.Blando	8	2.No	1.Si	2.No	1.Si	1.Si	1.Si	1.Si	1.Si	1.Si	1.Si	1.Si	2.No	2.23	1.14	0.88	39	123	71	88	2.No		2.No	2.No	1.Si	1.Positivo	2.Negativo	2.Negativo	2.No	2.No	2.No	258	83	39.4	2.No	2.No	2.No	2.No	2.No	Normal	Non-severe	underweight	1	Less than Basic	Unemployed None	Urban
D0132	64	2.Masculino	1.Blando	5	2.No	1.Si	1.Si	1.Si	1.Si	1.Si	2.No	1.Si	2.No	2.No	1.Si	1.Si	0.38	0.3	0.06	17.6	5	27	17	1.Si	35	2.No	2.No	1.Si	1.Positivo	1.Positivo	2.Negativo	2.No	1.Si	1.Si	158	3	34.2	1.Si	2.No	2.No	2.No	2.No	severo	severe	overweight	1	Advanced	Unemployed None	Urban
D0147	16	2.Masculino	3.Mestizo	4	2.No	1.Si	1.Si	1.Si	1.Si	1.Si	1.Si	1.Si	1.Si	1.Si	2.No	2.No	4.59	1.16	2.95	48.3	31	82	114	2.No		2.No	2.No	1.Si	1.Positivo		3.Sin Dato	2.No	2.No	1.Si	264	31	60	2.No	1.Si	2.No	2.No	2.No	severo	severe	obese	0	Basic Intermediate	Student	Urban
D0148	49	1.Femenino	1.Blando	2	2.No	1.Si	1.Si	1.Si	1.Si	2.No	1.Si	1.Si	1.Si	2.No	1.Si	2.No	4.51	2.57	1.36	39	18	90	156	1.Si	2	2.No	2.No	1.Si	1.Positivo	1.Positivo	2.Negativo	2.No	2.No	2.No	90	15	49.2	2.No	2.No	2.No	2.No	2.No	severo	severe	obese	0	Basic Intermediate	House wive	Urban
D0149	6	2.Masculino	3.Mestizo	4	2.No	1.Si	2.No	1.Si	1.Si	1.Si	2.No	1.Si	2.No	2.No	2.No	2.No	5.15	3.72	0.76	36	257	26	28	2.No		2.No	2.No	1.Si	1.Positivo	2.Negativo	2.Negativo	2.No	2.No	2.No	50	167	40.5	2.No	2.No	2.No	2.No	2.No	Normal	Non-severe	normal	0	Less than Basic	Student	Urban
D0150	10	1.Femenino	3.Mestizo	3	2.No	1.Si	1.Si	1.Si	1.Si	1.Si	1.Si	1.Si	1.Si	2.No	1.Si	2.No	1.92	1.23	0.58	38.9	172	19	40	2.No		2.No	2.No	1.Si	1.Positivo	2.Negativo	2.Negativo	2.No	2.No	2.No	23	151	39.5	2.No	2.No	2.No	2.No	2.No	Normal	Non-severe	overweight	0	Less than Basic	Student	Urban
D0151	12	2.Masculino	1.Blando	3	2.No	1.Si	1.Si	1.Si	1.Si	2.No	1.Si	1.Si	1.Si	2.No	1.Si	1.Si	5.8	3.52	1.75	45.5	86	36	133	2.No		2.No	2.No	1.Si	2.Negativo	1.Positivo	1.Positivo	2.No	2.No	1.Si	63	43	46.5	2.No	1.Si	2.No	2.No	2.No	Moderado	Non-severe	normal	0	Basic Intermediate	Student	Urban
D0152	10	2.Masculino	2.Negro	3	2.No	1.Si	1.Si	1.Si	1.Si	1.Si	2.No	1.Si	2.No	1.Si	2.No	2.No	3.53	0.68	2.41	41.5	88	89	99	2.No		2.No	2.No	1.Si	1.Positivo	1.Positivo	1.Positivo	2.No	2.No	1.Si	89	31	42.9	2.No	2.No	2.No	2.No	2.No	Moderado	Non-severe	obese	0	Less than Basic	Student	Urban
D0153	9	2.Masculino	3.Mestizo	5	2.No	1.Si	1.Si	1.Si	1.Si	1.Si	1.Si	1.Si	2.No	1.Si	1.Si	2.No	2.74	0.52	1.49	38	64	61	112	2.No		2.No	2.No	1.Si	2.Negativo	2.Negativo	1.Positivo	2.No	2.No	2.No	225	63	42.3	2.No	2.No	2.No	2.No	2.No	Normal	Non-severe	normal	1	Less than Basic	Student	Urban
D0154	3	2.Masculino	1.Blando	10	2.No	1.Si	1.Si	1.Si	1.Si	1.Si	1.Si	1.Si	2.No	2.No	2.No	1.Si	8.63	3.5	4.79	36.3	47	65	295	1.Si	4	2.No	2.No	1.Si	1.Positivo	2.Negativo	2.Negativo	2.No	2.No	1.Si	75	46	41.4	1.Si	1.Si	2.No	2.No	2.No	severo	severe	underweight	0	Less than Basic	Student	Urban
D0155	17	2.Masculino	1.Blando	4	1.Si	1.Si	1.Si	1.Si	1.Si	2.No	2.No	1.Si	1.Si	2.No	2.No	2.No	2.09	0.93	0.96	45.8	60	29	65	2.No		2.No	2.No	1.Si	1.Positivo	1.Positivo	2.Negativo	2.No	2.No	2.No	511	20	47.1	2.No	2.No	2.No	2.No	2.No	Moderado	Non-severe	obese	0	Basic Intermediate	Student	Urban
D0156	4	1.Femenino	3.Mestizo	3	2.No	1.Si	1.Si	1.Si	1.Si	1.Si	2.No	1.Si	1.Si	2.No	1.Si	2.No	6.94	2.01	4.61	34	67	41	163	2.No		2.No	2.No	1.Si	1.Positivo	2.Negativo	2.Negativo	2.No	2.No	2.No	41	52	36.7	2.No	2.No	2.No	2.No	2.No	Normal	Non-severe	normal	0	Less than Basic	Student	Urban
D0157	0.1	2.Masculino	3.Mestizo	3	2.No	2.No	2.No	1.Si	1.Si	2.No	1.Si	1.Si	1.Si	2.No	2.No	2.No	9.39	2.18	6.1	33.5	665	30	45	2.No		2.No	2.No	1.Si	2.Negativo	2.Negativo	1.Positivo	2.No	2.No	2.No	30	540	35.6	2.No	2.No	2.No	2.No	2.No	Normal	Non-severe	obese	0	Less than Basic	Unemployed None	Rural
D0158	14	1.Femenino	3.Mestizo	1	2.No	1.Si	2.No	1.Si	1.Si	1.Si	1.Si	1.Si	2.No	2.No	1.Si	2.No	2.79	1.22	1.29	38.5	75	58	68	2.No		2.No	2.No	1.Si	3.Sin Dato	2.Negativo	1.Positivo	2.No	2.No	2.No	155	71	44.2	2.No	2.No	2.No	2.No	2.No	Normal	Non-severe	obese	0	Basic Intermediate	Student	Urban
D0159	11	2.Masculino	3.Mestizo	5	2.No	1.Si	1.Si	1.Si	1.Si	1.Si	1.Si	1.Si	2.No	2.No	1.Si	2.No	2.99	0.37	2.46	42.9	131	131	307	2.No		2.No	2.No	1.Si	1.Positivo	2.Negativo	1.Positivo	2.No	2.No	2.No	175	131	43.6	2.No	2.No	2.No	2.No	2.No	Normal	Non-severe	normal	0	Less than Basic	Student	Urban
D0160	40	2.Masculino	3.Mestizo	4	2.No	1.Si	1.Si	1.Si	1.Si	2.No	1.Si	1.Si	2.No	1.Si	1.Si	2.No	4.27	2.62	0.63	49.3	35	611	513	2.No		2.No	2.No	1.Si	3.Sin Dato		1.Positivo	2.No	2.No	2.No	611	22	50.6	2.No	2. No	2.No	2.No	2.No	Moderado	Non-severe	overweight	0	Advanced	Employee	Urban
D0161	8	2.Masculino	3.Mestizo	2	2.No	1.Si	1.Si	1.Si	1.Si	1.Si	1.Si	1.Si	1.Si	1.Si	1.Si	1.Si	5.99	1.13	4.41	41.3	61	88	195	2.No		2.No	2.No	1.Si	1.Positivo		3.Sin Dato	2.No	2.No	1.Si	93	46	41.8	2.No	2. No	2.No	2.No	2.No	Moderado	Non-severe	normal	0	Less than Basic	Student	Urban
D0162	67	2.Masculino	1.Blando	2	2.No	1.Si	2.No	2.No	1.Si	1.Si	1.Si	1.Si	1.Si	2.No	1.Si	1.Si	7.37	2.5	3.99	40.8	33	57	73	2.No		2.No	2.No	1.Si	1.Positivo	1.Positivo	1.Positivo	2.No	2.No	2.No	66	32	43.7	2.No	1.Si	2.No	2.No	2.No	Moderado	Non-severe	overweight	1	Advanced	Unemployed None	Rural
D0163	12	1.Femenino	3.Mestizo	3	2.No	1.Si	1.Si	1.Si	1.Si	2.No	1.Si	1.Si	2.No	1.Si	1.Si	1.Si	2.87	1.19	1.49	41.6	18	100	297	1.Si	3	2.No	2.No	1.Si	1.Positivo	1.Positivo	1.Positivo	2.No	2.No	2.No	129	12	41.8	2.No	1.Si	2.No	2.No	1.Si	severo	severe	normal	0	Basic Intermediate	Student	Urban
D0164	20	2.Masculino	3.Mestizo	3	2.No	2.No	1.Si	1.Si	1.Si	1.Si	1.Si	1.Si	1.Si	1.Si	2.No	2.No	2.8	1.23	1.22	47.2	56	32	76	2.No		2.No	2.No	1.Si	1.Positivo		3.Sin Dato	2.No	2.No	2.No	32	25	48.2	2.No	2.No	2.No	2.No	2.No	Moderado	Non-severe	overweight	0	Basic Intermediate	Employee	Urban
D0165	72	1.Femenino	3.Mestizo	2	2.No	1.Si	1.Si	1.Si	1.Si	1.Si	2.No	1.Si	2.No	1.Si	1.Si	2.No	5.32	2.02	2.65	41.4	21	119	217	2.No		2.No	2.No	1.Si	1.Positivo	2.Negativo	2.Negativo	2.No	2.No	2.No	119	20	49	2.No	2.No	2.No	2.No	2.No	Moderado	Non-severe	overweight	1	Less than Basic	House wive	Rural
D0166	59	2.Masculino	2.Negro	5	2.No	1.Si	1.Si	1.Si	1.Si	2.No	2.No	2.No	2.No	2.No	1.Si	2.No	8.9	4.86	3.16	39.5	10	164	150	1.Si	4	2.No	2.No	1.Si	2.Negativo	2.Negativo	1.Positivo	2.No	2.No	2.No	283	10	42.3	2.No	2.No	2.No	2.No	2.No	severo	severe	overweight	0	Less than Basic	Freelance work	Rural
D0167	9	1.Femenino	3.Mestizo	5	2.No	1.Si	1.Si	1.Si	1.Si	1.Si	1.Si	1.Si	1.Si	2.No	1.Si	2.No	4.84	0.95	3.35	44	31	125	205	2.No		2.No	2.No	1.Si	2.Negativo	1.Positivo	1.Positivo	2.No	2.No	1.Si	125	27	44.9	2.No	1.Si	2.No	2.No	2.No	Moderado	Non-severe	underweight	0	Less than Basic	Student	Urban
D0168	9	2.Masculino	2.Negro	7	2.No	1.Si	1.Si	1.Si	1.Si	2.No	1.Si	1.Si	1.Si	2.No	2.No	2.No	5.34	2.18	3.01	40.7	36	242	526	2.No		2.No	2.No	1.Si	1.Positivo	1.Positivo	1.Positivo	2.No	2.No	2.No	283	27	45.5	2.No	2.No	2.No	2.No	2.No	Moderado	Non-severe	underweight	0	Less than Basic	Student	Urban
D0169	20	1.Femenino	3.Mestizo	2	2.No	1.Si	2.No	2.No	2.No	1.Si	1.Si	2.No	1.Si	1.Si	1.Si	2.No	5.02	2.44	2.3	35.9	52	102	197	1.Si	4	2.No	2.No	1.Si	1.Positivo	1.Positivo	1.Positivo	2.No	2.No	2.No	102	51	40.6	2.No	2.No	2.No	2.No	2.No	Normal	Non-severe	overweight	0	Basic Intermediate	Employee	Urban
D0170	6	2.Masculino	3.Mestizo	3	2.No	1.Si	2.No	2.No	2.No	2.No	2.No	2.No	2.No	1.Si	2.No	2.No	4.2	1.28	2.08	41.9	46	53	99	2.No		2.No	2.No	1.Si	1.Positivo	2.Negativo	2.Negativo	2.No	2.No	2.No	82	39	53.6	2.No	2.No	2.No	2.No	2.No	severo	severe	underweight	0	Less than Basic	Student	Rural
D0171	12	2.Masculino	3.Mestizo	5	2.No	1.Si	1.Si	1.Si	1.Si	1.Si	1.Si	1.Si	2.No	2.No	2.No	2.No	3.7	2.48	1.07	42.7	63	37	116	2.No		2.No	2.No	1.Si	1.Positivo		1.Positivo	2.No	2.No	2.No	216	46	44.8	2.No	2.No	2.No	2.No	2.No	Moderado	Non-severe	normal	0	Basic Intermediate	Student	Urban
D0172	30	2.Masculino	3.Mestizo	5	2.No	1.Si	1.Si	1.Si	1.Si	1.Si	1.Si	1.Si	2.No	2.No	2.No	2.No	7.96	3.53	3.3	43.4	31	185	168	2.No		2.No	2.No	1.Si	2.Negativo	1.Positivo	1.Positivo	2.No	2.No	2.No	185	31	55.9	2.No	2.No	2.No	2.No	2.No	severo	severe	overweight	0	Basic Intermediate	Freelance work	Urban
D0173	1	1.Femenino	3.Mestizo	4	1.Si	1.Si	1.Si	1.Si	1.Si	1.Si	2.No	1.Si	2.No	2.No	1.Si	1.Si	8.27	3.58	3.73	28.7	28	45	68	1.Si	4	2.No	2.No	1.Si	2.Negativo	2.Negativo	1.Positivo	2.No	2.No	1.Si	45	18	29.3	2.No	2.No	2.No	2.No	2.No	severo	severe	normal	0	Less than Basic	Unemployed None	Urban
D0174	17	1.Femenino	1.Blando	7	2.No	1.Si	1.Si	1.Si	1.Si	1.Si	1.Si	1.Si	2.No	1.Si	1.Si	2.No	6.27	2.01	3.18	42.2	52	91	142	1.Si	3	2.No	2.No	1.Si	1.Positivo	2.Negativo	2.Negativo	2.No	2.No	1.Si	122	38	46.1	1.Si	2.No	2.No	2.No	2.No	severo	severe	obese	0	Advanced	Student	Urban
D0175	54	1.Femenino	3.Mestizo	5	2.No	1.Si	2.No	1.Si	1.Si	2.No	1.Si	1.Si	2.No	2.No	2.No	2.No	4.12	1.54	2.3	43.6	44	26	56	2.No		2.No	2.No	1.Si	2.Negativo	1.Positivo	1.Positivo	2.No	2.No	2.No	26	14	43.9	2.No	1.Si	2.No	2.No	2.No	severo	severe	normal	0	Less than Basic	House wive	Urban
D0176	12	2.Masculino	1.Blando	4	2.No	1.Si	1.Si	1.Si	1.Si	1.Si	1.Si	1.Si	1.Si	1.Si	2.No	2.No	4.35	1.18	2.95	43.4	68	252	582	2.No		2.No	2.No	1.Si	1.Positivo	1.Positivo	1.Positivo	2.No	2.No	1.Si	252	40	44.7	2.No	1.Si	2.No	2.No	2.No	Moderado	Non-severe	normal	0	Less than Basic	Student	Rural
D0177	12	1.Femenino	3.Mestizo	4	2.No	1.Si	1.Si	1.Si	1.Si	1.Si	1.Si	2.No	2.No	2.No	2.No	1.Si	5.18	1.97	2.86	36.6	60	44	215	2.No		2.No	2.No	1.Si	3.Sin Dato		3.Sin Dato	2.No	2.No	2.No	57	35	42.4	2.No	2.No	2.No	2.No	2.No	Moderado	Non-severe	normal	0	Basic Intermediate	Student	Urban
D0178	15	2.Masculino	3.Mestizo	3	2.No	1.Si	1.Si	1.Si	1.Si	1.Si	1.Si	1.Si	1.Si	2.No	1.Si	2.No	4.75	0.89	3.39	44.4	32	38	63	2.No		2.No	2.No	1.Si	3.Sin Dato	1.Positivo	1.Positivo	2.No	2.No	1.Si	56	30	47.6	1.Si	1.Si	2.No	2.No	2.No	severo	severe	obese	0	Basic Intermediate	Student	Urban
D0179	12	2.Masculino	2.Negro	3	2.No	1.Si	1.Si	2.No	2.No	2.No	1.Si	1.Si	2.No	2.No	2.No	2.No	20.06	9.37	0.74	29.8	179	17	33	2.No		2.No	2.No	1.Si	2.Negativo	1.Positivo	1.Positivo	2.No	2.No	1.Si	18	116	29.8	2.No	2.No	2.No	2.No	2.No	Moderado	Non-severe	normal	0	Basic Intermediate	Student	Urban
D0180	3	1.Femenino	3.Mestizo	4	2.No	1.Si	2.No	1.Si	1.Si	1.Si	1.Si	1.Si	2.No	1.Si	1.Si	2.No	3.99	0.93	2.41	41.2	184	35	56	2.No		2.No	2.No	1.Si	1.Positivo	2.Negativo	1.Positivo	2.No	2.No	2.No	38	169	44.5	2.No	2.No	2.No	2.No	2.No	Normal	Non-severe	normal	0	Less than Basic	Unemployed None	Urban
D0181	24	1.Femenino	2.Negro	7	2.No	1.Si	1.Si	2.No	2.No	2.No	1.Si	1.Si	1.Si	2.No	1.Si	1.Si	20.81	15.94	2.91	24	1045	46	35	2.No		2.No	2.No	1.Si	2.Negativo	1.Positivo	1.Positivo	2.No	2.No	1.Si	46	671	30	2.No	1.Si	2.No	2.No	2.No	severo	severe	overweight	0	Basic Intermediate	House wive	Urban
D0182	28	1.Femenino	2.Negro	2	2.No	1.Si	1.Si	1.Si	1.Si	2.No	2.No	1.Si	2.No	1.Si	2.No	2.No	7.01	4.08	2.09	45	46	56	91	2.No		2.No	2.No	1.Si	1.Positivo		3.Sin Dato	2.No	2.No	2.No	46	52	45.3	2.No	2.No	2.No	2.No	2.No	Normal	Non-severe	overweight	0	Basic Intermediate	House wive	Urban
D0183	13	1.Femenino	3.Mestizo	3	2.No	1.Si	1.Si	1.Si	1.Si	1.Si	1.Si	1.Si	2.No	1.Si	1.Si	2.No	2.71	0.84	1.66	41.6	41	139	178	2.No		2.No	2.No	1.Si	1.Positivo		3.Sin Dato	2.No	2.No	1.Si	185	27	47.8	2.No	1.Si	2.No	2.No	2.No	Moderado	Non-severe	normal	1	Basic Intermediate	Student	Urban
D0184	38	2.Masculino	3.Mestizo	5	2.No	1.Si	1.Si	1.Si	1.Si	1.Si	2.No	1.Si	1.Si	1.Si	1.Si	2.No	9.58	2.05	7.03	47.3	33	126	156	2.No		2.No	2.No	1.Si	1.Positivo	2.Negativo	2.Negativo	2.No	2.No	2.No	126	33	49	2.No	1.Si	2.No	2.No	2.No	Moderado	Non-severe	obese	0	Basic Intermediate	Employee	Urban
D0185	7	1.Femenino	1.Blando	5	2.No	1.Si	1.Si	1.Si	1.Si	2.No	1.Si	1.Si	1.Si	1.Si	1.Si	2.No	8.6	2.28	6.02	35.9	46	91	114	1.Si	1	2.No	2.No	1.Si	2.Negativo	1.Positivo	1.Positivo	2.No	2.No	1.Si	91	46	37.8	2.No	1.Si	2.No	2.No	2.No	Moderado	Non-severe	normal	0	Less than Basic	Student	Urban
D0186	16	1.Femenino	3.Mestizo	5	2.No	1.Si	1.Si	1.Si	1.Si	1.Si	1.Si	1.Si	2.No	1.Si	1.Si	1.Si	4.46	3.22	1.07	41.2	22	550	732	1.Si	5	2.No	2.No	1.Si	1.Positivo	2.Negativo	2.Negativo	2.No	2.No	2.No	550	22	46.4	2.No	2.No	2.No	2.No	2.No	Moderado	Non-severe	obese	0	Basic Intermediate	Student	Urban
D0187	32	2.Masculino	1.Blando	1	2.No	2.No	1.Si	1.Si	1.Si	2.No	1.Si	1.Si	1.Si	2.No	1.Si	2.No	7.98	2.62	4.55	43.3	33	78	92	2.No		2.No	2.No	1.Si	1.Positivo	2.Negativo	2.Negativo	2.No	2.No	1.Si	78	32	49.8	2.No	1.Si	2.No	2.No	2.No	Moderado	Non-severe	overweight	0	Advanced	Employee	Urban
D0188	10	1.Femenino	3.Mestizo	6	2.No	1.Si	1.Si	1.Si	1.Si	1.Si	1.Si	2.No	2.No	1.Si	1.Si	1.Si	5.83	1.2	4.08	36.1	35	212	226	1.Si	3	2.No	2.No	1.Si	1.Positivo	2.Negativo	2.Negativo	2.No	2.No	1.Si	212	27	42.9	1.Si	1.Si	2.No	2.No	2.No	severo	severe	obese	1	Less than Basic	Student	Urban
D0189	3	2.Masculino	3.Mestizo	4	2.No	2.No	2.No	1.Si	1.Si	2.No	1.Si	1.Si	2.No	2.No	1.Si	2.No	7.32	0.75	6.13	38	71	52	138	2.No		2.No	2.No	1.Si	1.Positivo	2.Negativo	2.Negativo	2.No	2.No	2.No	72	71	38.6	2.No	2.No	2.No	2.No	2.No	Normal	Non-severe	normal	0	Less than Basic	Student	Urban
D0190	2	2.Masculino	3.Mestizo	3	2.No	1.Si	1.Si	1.Si	1.Si	2.No	2.No	1.Si	1.Si	2.No	2.No	2.No	20.82	15.01	4.35	34.4	319	16	41	2.No		2.No	2.No	1.Si	2.Negativo	2.Negativo	1.Positivo	2.No	2.No	2.No	16	264	35	2.No	2.No	2.No	2.No	2.No	Normal	Non-severe	obese	0	Less than Basic	Student	Urban
D0191	17	1.Femenino	3.Mestizo	4	2.No	1.Si	1.Si	1.Si	1.Si	1.Si	1.Si	1.Si	1.Si	2.No	1.Si	1.Si	4.71	1.8	2.59	38.2	67	326	710	2.No		2.No	2.No	1.Si	1.Positivo	1.Positivo	2.Negativo	2.No	2.No	1.Si	343	67	45	2.No	2.No	2.No	2.No	2.No	Moderado	Non-severe	obese	0	Basic Intermediate	Unemployed None	Urban
D0192	15	1.Femenino	3.Mestizo	4	2.No	1.Si	1.Si	1.Si	1.Si	1.Si	1.Si	2.No	1.Si	1.Si	2.No	2.No	4.9	2.56	2	42.5	172	22	55	2.No		2.No	2.No	1.Si	1.Positivo	2.Negativo	2.Negativo	2.No	2.No	2.No	22	112	44.3	2.No	2.No	2.No	2.No	2.No	Normal	Non-severe	overweight	0	Basic Intermediate	Student	Urban
D0193	10	2.Masculino	1.Blando	5	2.No	1.Si	1.Si	1.Si	1.Si	2.No	1.Si	2.No	2.No	2.No	2.No	2.No	2.22	1.43	0.65	37.9	84	28	98	2.No		2.No	2.No	1.Si	1.Positivo	2.Negativo	2.Negativo	2.No	2.No	1.Si	120	15	42.4	2.No	1.Si	2.No	2.No	2.No	severo	severe	normal	0	Basic Intermediate	Student	Urban
D0194	29	2.Masculino	3.Mestizo	2	2.No	1.Si	1.Si	1.Si	1.Si	1.Si	1.Si	1.Si	1.Si	1.Si	1.Si	2.No	6.67	4	1.79	45.4	40	84	144	2.No		2.No	2.No	1.Si	2.Negativo	1.Positivo	1.Positivo	2.No	2.No	2.No	91	35	57.6	2.No	1.Si	2.No	2.No	2.No	severo	severe	overweight	1	Basic Intermediate	Employee	Urban
D0195	25	1.Femenino	2.Negro	2	2.No	1.Si	1.Si	1.Si	1.Si	2.No	2.No	1.Si	1.Si	2.No	2.No	2.No	6.02	5.23	0.31	32.6	165			2.No		2.No	2.No	1.Si	1.Positivo	2.Negativo	2.Negativo	2.No	2.No	2.No		165	32.6	2.No	1.Si	2.No	2.No	2.No	Moderado	Non-severe	overweight	0	Basic Intermediate	House wive	Rural
D0196	14	2.Masculino	3.Mestizo	2	2.No	1.Si	2.No	1.Si	1.Si	2.No	2.No	1.Si	2.No	1.Si	2.No	2.No	2.19	0.37	1.56	37.9	69	196	350	2.No		2.No	2.No	1.Si	1.Positivo	1.Positivo	1.Positivo	2.No	2.No	2.No	219	69	42.8	2.No	2.No	2.No	2.No	2.No	Normal	Non-severe	obese	0	Less than Basic	Student	Urban
D0197	15	2.Masculino	3.Mestizo	4	2.No	1.Si	1.Si	1.Si	1.Si	1.Si	2.No	1.Si	1.Si	2.No	2.No	2.No	2.88	1.9	0.49	44.2	202	29	41	2.No		2.No	2.No	1.Si	1.Positivo	1.Positivo	2.Negativo	2.No	2.No	2.No	29	173	45.8	2.No	2.No	2.No	2.No	2.No	Normal	Non-severe	obese	0	Less than Basic	Student	Urban
D0198	51	2.Masculino	3.Mestizo	1	2.No	1.Si	1.Si	1.Si	1.Si	1.Si	2.No	1.Si	1.Si	1.Si	2.No	2.No	3.61	1.53	1.55	43.7	47	128	161	2.No		2.No	2.No	1.Si	1.Positivo	1.Positivo	1.Positivo	2.No	2.No	2.No	197	40	45.9	2.No	2.No	2.No	2.No	2.No	Moderado	Non-severe	overweight	1	Advanced	Employee	Urban
D0199	30	1.Femenino	3.Mestizo	6	2.No	1.Si	1.Si	1.Si	1.Si	1.Si	1.Si	1.Si	1.Si	2.No	1.Si	2.No	6.03	2.62	2.09	34.1	23	434	504	2.No		2.No	2.No	1.Si	1.Positivo	1.Positivo	1.Positivo	2.No	2.No	2.No	434	23	40.5	2.No	2.No	2.No	2.No	2.No	Moderado	Non-severe	normal	1	Basic Intermediate	Freelance work	Rural
D0200	36	1.Femenino	2.Negro	4	2.No	1.Si	1.Si	1.Si	1.Si	2.No	2.No	2.No	2.No	2.No	2.No	2.No	5.21	3.87	0.63	30.7	144	17	31	2.No		2.No	2.No	1.Si	1.Positivo	1.Positivo	2.Negativo	2.No	2.No	2.No	21	130	32.1	2.No	2.No	2.No	2.No	2.No	Normal	Non-severe	overweight	0	Basic Intermediate	House wive	Urban
D0201	2	1.Femenino	3.Mestizo	1	2.No	1.Si	1.Si	1.Si	1.Si	1.Si	1.Si	2.No	1.Si	2.No	1.Si	2.No	3.15	0.47	2.42	38.9	106	22	51	2.No		2.No	2.No	1.Si	1.Positivo	1.Positivo	1.Positivo	2.No	2.No	2.No	37	75	40.9	2.No	2.No	2.No	2.No	2.No	Normal	Non-severe	normal	0	Less than Basic	Unemployed None	Urban
D0202	10	1.Femenino	3.Mestizo	3	2.No	1.Si	1.Si	1.Si	1.Si	1.Si	1.Si	1.Si	1.Si	2.No	1.Si	2.No	3.38	0.79	2.33	39.1	46	96	244	2.No		2.No	2.No	1.Si	1.Positivo	1.Positivo	2.Negativo	2.No	2.No	1.Si	107	33	42.3	2.No	2.No	2.No	2.No	2.No	Moderado	Non-severe	overweight	0	Less than Basic	Student	Urban
D0203	17	2.Masculino	1.Blando	4	2.No	2.No	2.No	1.Si	1.Si	1.Si	1.Si	1.Si	1.Si	1.Si	1.Si	1.Si	2.49	0.98	1.3	50.6	19	257	344	2.No		2.No	2.No	1.Si	1.Positivo	1.Positivo	1.Positivo	2.No	2.No	1.Si	724	16	54.8	2.No	2.No	2.No	2.No	2.No	severo	severe	obese	0	Basic Intermediate	Unemployed None	Rural
D0204	36	1.Femenino	3.Mestizo	2	2.No	1.Si	1.Si	1.Si	1.Si	1.Si	1.Si	2.No	2.No	1.Si	1.Si	1.Si	6.16	2.46	3.15	42.5	14	99	192	2.No		2.No	2.No	1.Si	1.Positivo	1.Positivo	1.Positivo	2.No	2.No	2.No	160	14	55.5	2.No	2.No	2.No	2.No	2.No	severo	severe	normal	0	Basic Intermediate	Employee	Urban
D0205	0.5	1.Femenino	3.Mestizo	6	2.No	1.Si	1.Si	1.Si	1.Si	1.Si	2.No	1.Si	2.No	2.No	2.No	1.Si	5.72	0.99	4.49	32.9	90	81	240	1.Si	2	2.No	2.No	1.Si	1.Positivo	2.Negativo	1.Positivo	2.No	2.No	1.Si	144	47	38	1.Si	2.No	2.No	2.No	2.No	severo	severe	obese	1	Less than Basic	Unemployed None	Urban
D0206	17	2.Masculino	3.Mestizo	2	2.No	1.Si	2.No	1.Si	1.Si	2.No	1.Si	2.No	2.No	2.No	2.No	2.No	7.31	4.32	1.75	40.7	59	40	44	2.No		2.No	2.No	1.Si	2.Negativo	1.Positivo	1.Positivo	2.No	2.No	2.No	41	59	41.6	2.No	.	2.No	2.No	2.No	Normal	Non-severe	obese	0	Basic Intermediate	Student	Urban
D0208	15	2.Masculino	3.Mestizo	3	2.No	1.Si	1.Si	1.Si	1.Si	2.No	1.Si	1.Si	1.Si	2.No	1.Si	2.No	4.88	1.23	2.9	44.8	34	51	130	2.No		2.No	2.No	1.Si	1.Positivo	1.Positivo	1.Positivo	2.No	2.No	1.Si	260	10	49.8	2.No	1.Si	2.No	2.No	2.No	severo	severe	normal	0	Basic Intermediate	Student	Urban
D0209	19	1.Femenino	3.Mestizo	3	2.No	1.Si	1.Si	1.Si	1.Si	2.No	1.Si	1.Si	1.Si	2.No	1.Si	2.No	2.27	1.28	0.79	40.9	35	113	143	1.Si	2	2.No	2.No	1.Si	1.Positivo	2.Negativo	1.Positivo	2.No	2.No	1.Si	187	29	45.4	2.No	1.Si	2.No	2.No	2.No	Moderado	Non-severe	normal	0	Basic Intermediate	House wive	Rural
D0210	15	2.Masculino	3.Mestizo	10	2.No	1.Si	1.Si	1.Si	1.Si	1.Si	1.Si	1.Si	2.No	1.Si	2.No	2.No	2.86	1.58	0.98	51.2	36	98	135	2.No		2.No	2.No	1.Si	1.Positivo	1.Positivo	2.Negativo	2.No	2.No	1.Si	154	22	53.2	1.Si	1.Si	2.No	2.No	2.No	severo	severe	obese	0	Basic Intermediate	Student	Urban
D0211	12	2.Masculino	1.Blando	4	2.No	2.No	1.Si	1.Si	1.Si	1.Si	1.Si	1.Si	2.No	1.Si	1.Si	2.No	3.31	1.44	1.54	44.7	85	44	115	2.No		2.No	2.No	1.Si	1.Positivo	1.Positivo	1.Positivo	2.No	2.No	1.Si	91	67	48.4	2.No	2.No	2.No	2.No	2.No	Moderado	Non-severe	normal	0	Basic Intermediate	Student	Urban
D0212	27	2.Masculino	3.Mestizo	6	2.No	1.Si	1.Si	1.Si	1.Si	2.No	1.Si	1.Si	1.Si	1.Si	1.Si	1.Si	9.96	2.16	6.61	47.7	28	53	104	1.Si	3	2.No	2.No	1.Si	2.Negativo	1.Positivo	1.Positivo	2.No	2.No	2.No	54	25	52.5	2.No	1.Si	2.No	2.No	2.No	Moderado	Non-severe	obese	0	Basic Intermediate	Employee	Rural
D0213	16	2.Masculino	2.Negro	7	2.No	1.Si	1.Si	1.Si	1.Si	1.Si	1.Si	1.Si	2.No	1.Si	2.No	2.No	6.77	4.53	1.6	35.2	256	97	35	2.No		2.No	2.No	1.Si	2.Negativo	1.Positivo	1.Positivo	2.No	2.No	2.No	97	172	40.1	2.No	2.No	2.No	2.No	2.No	Normal	Non-severe	obese	0	Basic Intermediate	Unemployed None	Urban
D0214	17	2.Masculino	3.Mestizo	3	2.No	1.Si	2.No	2.No	2.No	1.Si	1.Si	1.Si	2.No	2.No	1.Si	2.No	2.55	0.83	1.28	45	73	217	350	2.No		2.No	2.No	1.Si	1.Positivo	2.Negativo	1.Positivo	2.No	2.No	2.No	657	51	48.6	2.No	2.No	2.No	2.No	2.No	Moderado	Non-severe	overweight	0	Basic Intermediate	Unemployed None	Urban
D0215	5	2.Masculino	3.Mestizo	6	2.No	1.Si	1.Si	1.Si	1.Si	1.Si	1.Si	1.Si	2.No	2.No	2.No	1.Si	5.47	2.26	2.76	39.3	55	308	706	2.No		2.No	2.No	1.Si	2.Negativo	1.Positivo	1.Positivo	2.No	2.No	1.Si	340	45	42.2	2.No	2.No	2.No	2.No	2.No	Moderado	Non-severe	overweight	0	Less than Basic	Unemployed None	Urban
D0216	1	2.Masculino	3.Mestizo	3	2.No	2.No	2.No	1.Si	1.Si	1.Si	1.Si	1.Si	2.No	2.No	1.Si	1.Si	13.9	4.44	7.87	24.7	31	17	32	1.Si	2	2.No	2.No	1.Si	2.Negativo	2.Negativo	1.Positivo	2.No	2.No	2.No	17	31	30.2	2.No	2.No	2.No	2.No	2.No	severo	severe	obese	0	Less than Basic	Unemployed None	Rural
D0217	4	2.Masculino	3.Mestizo	4	2.No	1.Si	1.Si	1.Si	1.Si	1.Si	1.Si	2.No	2.No	1.Si	1.Si	2.No	3.45	2.05	0.91	34.9	197	24	63	2.No		2.No	2.No	1.Si	1.Positivo	2.Negativo	2.Negativo	2.No	2.No	1.Si	24	195	36.4	2.No	2.No	2.No	2.No	2.No	Moderado	Non-severe	normal	0	Less than Basic	Student	Urban
D0218	17	2.Masculino	3.Mestizo	3	2.No	1.Si	1.Si	1.Si	1.Si	1.Si	2.No	1.Si	1.Si	2.No	2.No	1.Si	3.3	0.65	2.28	41	28	113	312	2.No		2.No	2.No	1.Si	1.Positivo	1.Positivo	1.Positivo	2.No	2.No	1.Si	197	27	47	2.No	2.No	2.No	2.No	2.No	Moderado	Non-severe	obese	0	Advanced	Student	Urban
D0219	34	1.Femenino	1.Blando	3	1.Si	1.Si	1.Si	1.Si	1.Si	1.Si	2.No	1.Si	1.Si	1.Si	1.Si	2.No	4.9	1.98	2.45	38.1	112	376	289	2.No		2.No	2.No	1.Si	1.Positivo	1.Positivo	1.Positivo	2.No	2.No	2.No	472	84	42.7	2.No	2.No	2.No	2.No	2.No	Moderado	Non-severe	normal	1	Advanced	Employee	Urban
D0220	15	2.Masculino	1.Blando	3	2.No	1.Si	1.Si	1.Si	1.Si	2.No	1.Si	1.Si	2.No	1.Si	1.Si	2.No	2.84	1.38	1.16	45.4	76	68	137	2.No		2.No	2.No	1.Si	1.Positivo	1.Positivo	1.Positivo	2.No	2.No	2.No	208	50	50.2	2.No	2.No	2.No	2.No	2.No	Moderado	Non-severe	normal	0	Basic Intermediate	Student	Urban
D0221	8	2.Masculino	3.Mestizo	4	2.No	2.No	2.No	1.Si	1.Si	1.Si	1.Si	1.Si	2.No	1.Si	1.Si	2.No	4.17	1.37	2.39	39	76	65	147	2.No		2.No	2.No	1.Si	2.Negativo	2.Negativo	1.Positivo	2.No	2.No	2.No	85	54	39	2.No	2.No	2.No	2.No	1.Si	Moderado	Non-severe	normal	0	Less than Basic	Student	Urban
D0222	17	1.Femenino	3.Mestizo	3	2.No	1.Si	1.Si	1.Si	1.Si	2.No	1.Si	2.No	1.Si	1.Si	2.No	2.No	4.81	3.19	1.11	43.6	145	604	884	2.No		2.No	2.No	1.Si	1.Positivo	1.Positivo	2.Negativo	2.No	2.No	1.Si	658	100	44.3	2.No	2.No	2.No	2.No	2.No	Moderado	Non-severe	overweight	0	Basic Intermediate	Student	Urban
D0223	19	1.Femenino	1.Blando	6	2.No	1.Si	1.Si	1.Si	1.Si	1.Si	1.Si	1.Si	2.No	1.Si	1.Si	1.Si	5.53	1.62	3.14	40	202	426	487	2.No		2.No	2.No	1.Si	1.Positivo	1.Positivo	1.Positivo	2.No	2.No	2.No	426	202	46	2.No	2.No	2.No	2.No	2.No	Moderado	Non-severe	overweight	0	Advanced	Employee	Urban
D0224	12	2.Masculino	2.Negro	3	2.No	1.Si	2.No	1.Si	1.Si	2.No	2.No	2.No	1.Si	2.No	2.No	2.No	3.32	1.44	1.45	31.6	123	45	59	2.No		2.No	2.No	1.Si	3.Sin Dato		1.Positivo	2.No	2.No	1.Si	133	96	34.1	2.No	1.Si	2.No	2.No	2.No	Moderado	Non-severe	obese	0	Basic Intermediate	Student	Urban
D0225	7	2.Masculino	1.Blando	12	1.Si	1.Si	1.Si	1.Si	1.Si	1.Si	1.Si	2.No	1.Si	1.Si	1.Si	1.Si	3.31	1.96	1.03	44.7	93	45	111	1.Si	1	2.No	2.No	1.Si	1.Positivo	2.Negativo	1.Positivo	2.No	2.No	1.Si	53	20	45.7	1.Si	1.Si	2.No	2.No	1.Si	severo	severe	normal	0	Less than Basic	Student	Urban
D0226	40	2.Masculino	3.Mestizo	2	2.No	1.Si	1.Si	1.Si	1.Si	2.No	2.No	2.No	2.No	2.No	2.No	2.No	4.18	2.61	1.21	43.8	66	37	51	2.No		2.No	2.No	1.Si	1.Positivo	1.Positivo	1.Positivo	2.No	2.No	2.No	45	42	44.3	2.No	2.No	2.No	2.No	2.No	Moderado	Non-severe	overweight	0	Advanced	Employee	Urban
D0228	9	1.Femenino	3.Mestizo	3	2.No	1.Si	1.Si	1.Si	1.Si	2.No	2.No	1.Si	2.No	1.Si	2.No	2.No	1.56	0.68	0.79	33.6	90	24	57	2.No		2.No	2.No	1.Si	2.Negativo	2.Negativo	1.Positivo	2.No	2.No	2.No	206	86	33.6	2.No	2.No	2.No	2.No	1.Si	Moderado	Non-severe	normal	0	Less than Basic	Student	Urban
D0229	14	2.Masculino	3.Mestizo	2	2.No	1.Si	2.No	1.Si	1.Si	1.Si	2.No	2.No	1.Si	1.Si	2.No	2.No	6.34	2.29	3.59	46	132	53	92	2.No		2.No	2.No	1.Si	1.Positivo	2.Negativo	1.Positivo	2.No	2.No	1.Si	79	81	46.3	2.No	2.No	2.No	2.No	2.No	Moderado	Non-severe	overweight	0	Basic Intermediate	Student	Urban
D0230	14	1.Femenino	3.Mestizo	5	2.No	1.Si	1.Si	1.Si	1.Si	2.No	1.Si	1.Si	2.No	2.No	2.No	2.No	2.66	0.51	1.89	37.2	58	64	131	2.No		2.No	2.No	1.Si	1.Positivo	1.Positivo	1.Positivo	2.No	2.No	1.Si	257	58	37.9	2.No	2.No	2.No	2.No	2.No	Moderado	Non-severe	obese	0	Basic Intermediate	Student	Urban
D0231	8	2.Masculino	3.Mestizo	2	2.No	1.Si	2.No	1.Si	2.No	1.Si	2.No	2.No	2.No	2.No	1.Si	2.No	7.43	2.81	3.39	36.8	48	22	23	2.No		2.No	2.No	1.Si	1.Positivo	1.Positivo	1.Positivo	2.No	2.No	2.No	30	30	36.8	2.No	2.No	2.No	2.No	2.No	Moderado	Non-severe	normal	0	Less than Basic	Student	Urban
D0233	22	1.Femenino	1.Blando	4	2.No	1.Si	1.Si	1.Si	1.Si	2.No	1.Si	1.Si	1.Si	1.Si	2.No	2.No	3.03	1.9	1	40.8	129	51	138	1.Si	3	2.No	2.No	1.Si	1.Positivo	1.Positivo	2.Negativo	2.No	2.No	2.No	117	63	40.8	2.No	2.No	2.No	2.No	2.No	Normal	Non-severe	overweight	0	Advanced	Unemployed None	Urban
D0234	17	2.Masculino	1.Blando	3	1.Si	1.Si	1.Si	1.Si	1.Si	2.No	1.Si	1.Si	1.Si	1.Si	1.Si	2.No	3.9	3.15	0.4	46.9	128	21	66	2.No		2.No	2.No	1.Si	1.Positivo	1.Positivo	2.Negativo	2.No	2.No	1.Si	192	15	51.4	2.No	2.No	2.No	2.No	2.No	severo	severe	obese	0	Basic Intermediate	Student	Urban
D0235	47	1.Femenino	3.Mestizo	3	2.No	1.Si	1.Si	1.Si	1.Si	2.No	2.No	2.No	2.No	1.Si	2.No	2.No	10.12	5.79	1.58	52.4	31	623	750	2.No		2.No	2.No	1.Si	1.Positivo	1.Positivo	1.Positivo	2.No	2.No	2.No	623	23	52.4	2.No	2.No	2.No	2.No	1.Si	Moderado	severe	overweight	0	Advanced	Employee	Urban
D0236	12	2.Masculino	1.Blando	2	2.No	1.Si	1.Si	1.Si	1.Si	2.No	1.Si	1.Si	1.Si	2.No	1.Si	2.No	6.9	1.83	4.45	46.7	25	23	61	2.No		2.No	2.No	1.Si	2.Negativo	1.Positivo	1.Positivo	2.No	2.No	1.Si	32	17	47.4	2.No	1.Si	2.No	2.No	2.No	severo	severe	overweight	0	Basic Intermediate	Student	Urban
D0237	7	1.Femenino	3.Mestizo	5	2.No	1.Si	1.Si	1.Si	1.Si	2.No	1.Si	1.Si	2.No	2.No	2.No	2.No	5.91	4.26	1.15	40.7	201	20	49	2.No		2.No	2.No	1.Si	1.Positivo	2.Negativo	2.Negativo	2.No	2.No	2.No	133	92	40.7	2.No	2.No	2.No	2.No	2.No	Normal	Non-severe	underweight	0	Less than Basic	Student	Urban
D0238	13	2.Masculino	3.Mestizo	3	2.No	1.Si	1.Si	1.Si	1.Si	1.Si	1.Si	1.Si	2.No	1.Si	2.No	2.No	4.06	1.66	1.87	43.2	65	176	292	2.No		2.No	2.No	1.Si	1.Positivo	1.Positivo	1.Positivo	2.No	2.No	1.Si	289	61	52.2	2.No	1.Si	2.No	2.No	2.No	severo	severe	normal	0	Basic Intermediate	Student	Urban
D0239	7	2.Masculino	3.Mestizo	10	2.No	1.Si	2.No	1.Si	1.Si	1.Si	2.No	1.Si	1.Si	2.No	2.No	2.No	9.07	5.38	3.2	39.9	195	26	81	2.No		2.No	2.No	1.Si	2.Negativo	1.Positivo	1.Positivo	2.No	2.No	1.Si	26	195	40.1	2.No	2.No	2.No	2.No	2.No	Moderado	Non-severe	normal	0	Less than Basic	Student	Urban
D0240	6	1.Femenino	3.Mestizo	4	2.No	1.Si	1.Si	1.Si	1.Si	1.Si	1.Si	1.Si	1.Si	2.No	1.Si	2.No	2.7	1.29	1.08	41.3	152	18	51	2.No		2.No	2.No	1.Si	1.Positivo	1.Positivo	2.Negativo	2.No	2.No	2.No	29	104	41.5	2.No	2.No	2.No	2.No	2.No	Normal	Non-severe	normal	0	Less than Basic	Student	Urban
D0241	6	2.Masculino	3.Mestizo	3	2.No	1.Si	1.Si	1.Si	1.Si	1.Si	1.Si	1.Si	2.No	2.No	1.Si	2.No	7.67	1.64	5.16	43	23	39	145	1.Si	2	2.No	2.No	1.Si	1.Positivo	1.Positivo	1.Positivo	2.No	2.No	1.Si	39	7	53	1.Si	1.Si	2.No	2.No	2.No	severo	severe	normal	0	Less than Basic	Student	Urban
D0242	5	2.Masculino	3.Mestizo	4	2.No	1.Si	1.Si	1.Si	1.Si	1.Si	2.No	1.Si	2.No	2.No	1.Si	1.Si	4.33	1.52	3.35	43.4	29	22	94	1.Si	3	2.No	2.No	1.Si	1.Positivo	1.Positivo	1.Positivo	2.No	2.No	1.Si	44	28	44.7	2.No	1.Si	2.No	2.No	2.No	Moderado	Non-severe	normal	1	Less than Basic	Student	Urban
D0243	15	1.Femenino	3.Mestizo	4	2.No	1.Si	1.Si	1.Si	1.Si	2.No	1.Si	1.Si	1.Si	1.Si	2.No	1.Si	4.62	1.64	2.68	39.4	22	57	126	2.No		2.No	2.No	1.Si	3.Sin Dato		1.Positivo	2.No	2.No	1.Si	158	20	42.6	1.Si	1.Si	2.No	2.No	2.No	severo	severe	overweight	0	Basic Intermediate	Student	Urban
D0244	13	1.Femenino	3.Mestizo	4	2.No	1.Si	1.Si	1.Si	1.Si	2.No	1.Si	1.Si	2.No	1.Si	2.No	2.No	2.47	1.09	1.25	40.7	39	175	457	2.No		2.No	2.No	1.Si	1.Positivo	1.Positivo	1.Positivo	2.No	2.No	1.Si	177	25	41.7	2.No	2.No	2.No	2.No	2.No	Moderado	Non-severe	obese	0	Basic Intermediate	Student	Rural
D0245	28	1.Femenino	3.Mestizo	2	1.Si	1.Si	1.Si	1.Si	1.Si	1.Si	1.Si	1.Si	2.No	1.Si	1.Si	2.No	6.13	2.52	3.1	38.1	31	374	374	2.No		2.No	2.No	1.Si	1.Positivo	2.Negativo	2.Negativo	2.No	2.No	1.Si	374	28	44.3	2.No	2.No	2.No	2.No	2.No	Moderado	Non-severe	normal	0	Advanced	Employee	Urban
D0246	8	2.Masculino	3.Mestizo	3	2.No	1.Si	1.Si	2.No	2.No	2.No	1.Si	1.Si	2.No	2.No	2.No	2.No	8.58	1.75	6.12	45.6	59	98	128	2.No		2.No	2.No	1.Si	2.Negativo	1.Positivo	1.Positivo	2.No	2.No	1.Si	111	59	47.7	2.No	1.Si	2.No	2.No	2.No	Moderado	Non-severe	normal	0	Less than Basic	Student	Urban
D0247	11	1.Femenino	1.Blando	2	2.No	1.Si	1.Si	1.Si	1.Si	1.Si	2.No	1.Si	2.No	2.No	1.Si	1.Si	8.35	3.45	4.24	43.4	58	31	81	2.No		2.No	2.No	1.Si	1.Positivo	1.Positivo	1.Positivo	2.No	2.No	1.Si	37	39	44.7	2.No	1.Si	2.No	2.No	2.No	Moderado	Non-severe	normal	0	Basic Intermediate	Student	Urban
D0248	11	2.Masculino	3.Mestizo	3	2.No	1.Si	1.Si	1.Si	1.Si	2.No	2.No	1.Si	2.No	2.No	1.Si	2.No	2.32	1.02	1.12	41.3	136	747	1351	2.No		2.No	2.No	1.Si	1.Positivo	1.Positivo	1.Positivo	2.No	2.No	2.No	1317	110	41.3	2.No	2.No	2.No	2.No	2.No	Moderado	Non-severe	obese	0	Basic Intermediate	Student	Urban
D0249	12	1.Femenino	3.Mestizo	3	2.No	1.Si	1.Si	1.Si	1.Si	1.Si	2.No	1.Si	2.No	2.No	2.No	2.No	4.68	0.91	3.41	39.7	44	69	122	2.No		2.No	2.No	1.Si	2.Negativo	1.Positivo	1.Positivo	2.No	2.No	1.Si	88	33	51	2.No	2.No	2.No	2.No	2.No	severo	severe	obese	0	Basic Intermediate	Student	Urban
D0250	67	1.Femenino	1.Blando	4	2.No	1.Si	1.Si	1.Si	1.Si	1.Si	2.No	2.No	1.Si	1.Si	1.Si	2.No	2.47	0.94	1.24	42.1	25	39	97	1.Si	3	2.No	2.No	1.Si	1.Positivo	1.Positivo	1.Positivo	2.No	2.No	1.Si	102	14	44.4	2.No	2.No	2.No	2.No	2.No	severo	severe	obese	0	Advanced	House wive	Urban
D0251	16	1.Femenino	1.Blando	4	1.Si	1.Si	1.Si	1.Si	1.Si	1.Si	1.Si	1.Si	1.Si	1.Si	1.Si	2.No	2.77	1.25	1.35	42.5	47	631	1000	1.Si	4	2.No	2.No	1.Si	1.Positivo	1.Positivo	1.Positivo	2.No	2.No	2.No	640	47	45.4	2.No	2.No	2.No	2.No	2.No	Moderado	Non-severe	obese	0	Basic Intermediate	Student	Urban
D0252	12	2.Masculino	1.Blando	2	2.No	1.Si	1.Si	1.Si	1.Si	2.No	1.Si	1.Si	1.Si	2.No	1.Si	2.No	3.44	1.9	3.41	43	42	61	68	2.No		2.No	2.No	1.Si	1.Positivo	1.Positivo	2.Negativo	2.No	2.No	1.Si	88	39	45.1	2.No	1.Si	2.No	2.No	2.No	Moderado	Non-severe	normal	0	Basic Intermediate	Student	Urban
D0254	8	2.Masculino	3.Mestizo	2	2.No	1.Si	1.Si	1.Si	1.Si	2.No	1.Si	1.Si	2.No	2.No	1.Si	2.No	4.8	3.15	1.21	36.1	284	12	28	2.No		2.No	2.No	1.Si	1.Positivo	2.Negativo	2.Negativo	2.No	2.No	2.No	17	136	38.9	2.No	2.No	2.No	2.No	2.No	Normal	Non-severe	normal	1	Less than Basic	Student	Urban
D0255	15	1.Femenino	3.Mestizo	2	2.No	1.Si	1.Si	1.Si	1.Si	2.No	2.No	1.Si	2.No	2.No	1.Si	2.No	2.46	1.21	1.07	36.9	44	270	424	2.No		2.No	2.No	1.Si	1.Positivo	2.Negativo	2.Negativo	2.No	2.No	2.No	270	38	40.4	2.No	2.No	2.No	2.No	2.No	Moderado	Non-severe	overweight	0	Basic Intermediate	Student	Urban
D0256	8	2.Masculino	3.Mestizo	5	2.No	1.Si	1.Si	1.Si	1.Si	2.No	1.Si	1.Si	2.No	1.Si	2.No	2.No	5.08	1.34	3.28	47.3	84	34	80	2.No		2.No	2.No	1.Si	2.Negativo	1.Positivo	1.Positivo	2.No	2.No	2.No	85	70	47.3	2.No	2.No	2.No	2.No	2.No	Normal	Non-severe	normal	0	Less than Basic	Student	Urban
D0257	19	2.Masculino	3.Mestizo	4	2.No	2.No	1.Si	1.Si	1.Si	1.Si	2.No	1.Si	2.No	1.Si	2.No	2.No	4.79	1.54	2.83	34.4	31	43	89	1.Si	3	2.No	2.No	1.Si	1.Positivo	1.Positivo	2.Negativo	2.No	2.No	2.No	350	18	55	2.No	2.No	2.No	2.No	2.No	severo	severe	normal	0	Basic Intermediate	Employee	Urban
D0253	17	2.Masculino	2.Negro	2	2.No	1.Si	1.Si	1.Si	1.Si	1.Si	1.Si	2.No	1.Si	1.Si	2.No	2.No	1.83	0.78	0.83	48.1	54	49	117	1.Si	6	2.No	2.No	1.Si	1.Positivo	1.Positivo	2.Negativo	2.No	2.No	1.Si	580	15	50	2.No	2.No	2.No	2.No	1.Si	severo	severe	overweight	0	Advanced	Student	Urban
D0258	24	1.Femenino	1.Blando	4	2.No	1.Si	1.Si	1.Si	1.Si	2.No	1.Si	1.Si	1.Si	1.Si	2.No	1.Si	2.23	1.57	0.47	42.4	138	27	54	1.Si	4	2.No	2.No	1.Si	1.Positivo	1.Positivo	1.Positivo	2.No	2.No	1.Si	172	27	47.6	2.No	2.No	2.No	2.No	2.No	Moderado	Non-severe	normal	0	Advanced	Employee	Urban
D0260	14	2.Masculino	3.Mestizo	3	2.No	1.Si	1.Si	1.Si	1.Si	2.No	1.Si	1.Si	2.No	2.No	2.No	2.No	4.98	1.8	2.58	42.1	40	115	236	2.No		2.No	2.No	1.Si	2.Negativo	1.Positivo	1.Positivo	2.No	2.No	1.Si	146	38	45.2	2.No	1.Si	2.No	2.No	2.No	Moderado	Non-severe	obese	0	Basic Intermediate	Student	Urban
D0262	8	2.Masculino	3.Mestizo	10	2.No	1.Si	2.No	2.No	2.No	1.Si	1.Si	2.No	1.Si	2.No	2.No	2.No	11.09	7.64	2.56	39.5	345	15	37	2.No		2.No	2.No	1.Si	2.Negativo	2.Negativo	1.Positivo	2.No	2.No	1.Si	15	313	39.5	2.No	2.No	2.No	2.No	2.No	Moderado	Non-severe	normal	0	Less than Basic	Student	Urban
D0263	11	1.Femenino	2.Negro	5	2.No	1.Si	2.No	1.Si	1.Si	2.No	1.Si	1.Si	1.Si	2.No	2.No	2.No	4.91	2.52	1.88	35.6	33	312	921	1.Si	2	2.No	2.No	1.Si	1.Positivo	1.Positivo	1.Positivo	2.No	2.No	1.Si	312	33	42.5	1.Si	1.Si	2.No	2.No	2.No	severo	severe	overweight	0	Basic Intermediate	Student	Urban
D0264	16	2.Masculino	3.Mestizo	2	2.No	1.Si	2.No	1.Si	1.Si	1.Si	1.Si	1.Si	1.Si	1.Si	1.Si	1.Si	3.95	1.37	2.13	45.1	31	40	113	2.No		2.No	2.No	1.Si	1.Positivo		2.Negativo	2.No	2.No	1.Si	145	19	54.2	2.No	1.Si	2.No	2.No	2.No	severo	severe	normal	0	Basic Intermediate	Student	Urban
D0265	6	1.Femenino	3.Mestizo	4	2.No	1.Si	1.Si	1.Si	1.Si	1.Si	2.No	1.Si	2.No	2.No	1.Si	2.No	6.98	1.3	5.1	37	45	55	116	2.No		2.No	2.No	1.Si	2.Negativo	1.Positivo	1.Positivo	2.No	2.No	1.Si	55	30	37.4	1.Si	1.Si	2.No	2.No	2.No	severo	severe	normal	0	Less than Basic	Student	Urban
D0266	17	1.Femenino	3.Mestizo	2	2.No	1.Si	1.Si	1.Si	1.Si	1.Si	1.Si	1.Si	1.Si	2.No	1.Si	1.Si	3.79	0.91	2.59	34.2	40	31	63	2.No		2.No	2.No	1.Si	2.Negativo	1.Positivo	1.Positivo	2.No	2.No	1.Si	163	16	44.7	2.No	1.Si	2.No	2.No	2.No	severo	severe	obese	0	Advanced	Student	Urban
D0267	38	1.Femenino	3.Mestizo	2	2.No	1.Si	1.Si	1.Si	1.Si	1.Si	2.No	1.Si	1.Si	2.No	1.Si	2.No	4.21	3.05	0.77	36.7	121	107	127	2.No		2.No	2.No	1.Si	1.Positivo	1.Positivo	1.Positivo	2.No	2.No	2.No	109	81	41.8	2.No	2.No	2.No	2.No	2.No	Normal	Non-severe	obese	1	Advanced	House wive	Rural
D0268	5	2.Masculino	3.Mestizo	2	2.No	2.No	2.No	1.Si	2.No	2.No	2.No	1.Si	2.No	1.Si	1.Si	2.No	9.64	6.44	1.74	33.4	396	14	26	2.No		2.No	2.No	1.Si	2.Negativo	2.Negativo	1.Positivo	2.No	2.No	2.No	15	287	35.5	2.No	2.No	2.No	2.No	1.Si	Moderado	Non-severe	normal	0	Less than Basic	Student	Rural
D0269	29	1.Femenino	3.Mestizo	2	2.No	1.Si	1.Si	1.Si	1.Si	1.Si	1.Si	1.Si	2.No	1.Si	1.Si	2.No	5.92	1.65	3.54	39.2	48	246	581	1.Si	3	2.No	2.No	1.Si	1.Positivo	1.Positivo	2.Negativo	2.No	2.No	2.No	310	48	40.1	2.No	2.No	2.No	2.No	2.No	Moderado	Non-severe	normal	0	Basic Intermediate	House wive	Urban
D0385	32	1.Femenino	2.Negro	3	1.Si	1.Si	2.No	2.No	2.No	2.No	1.Si	1.Si	1.Si	1.Si	2.No	2.No	7.83	5.85	1.43	28.4	326	15	25	2.No		2.No	2.No	1.Si	1.Positivo	1.Positivo	2.Negativo	2.No	2.No	2.No	30	53	34.4	2.No	2.No	2.No	2.No	2.No	severo	severe	normal	1	Less than Basic	Unemployed None	Urban
D0272	15	1.Femenino	3.Mestizo	3	2.No	1.Si	2.No	1.Si	1.Si	1.Si	1.Si	1.Si	2.No	1.Si	1.Si	2.No	4.96	1.85	2.49	44	73	355	829	2.No		2.No	2.No	1.Si	2.Negativo	1.Positivo	1.Positivo	2.No	2.No	2.No	522	73	45	2.No	2.No	2.No	2.No	2.No	Moderado	Non-severe	obese	0	Basic Intermediate	Student	Urban
D0273	10	2.Masculino	3.Mestizo	4	2.No	1.Si	1.Si	1.Si	1.Si	1.Si	1.Si	1.Si	1.Si	2.No	1.Si	1.Si	3.88	1.11	2.57	39	58	521	750	2.No		2.No	2.No	1.Si	2.Negativo	1.Positivo	1.Positivo	2.No	2.No	2.No	574	47	42.6	2.No	2.No	2.No	2.No	2.No	Moderado	severe	normal	0	Less than Basic	Student	Urban
D0274	14	2.Masculino	3.Mestizo	3	2.No	1.Si	1.Si	1.Si	1.Si	1.Si	2.No	2.No	2.No	2.No	1.Si	2.No	6.08	1.86	3.68	45.4	78	237	337	2.No		2.No	2.No	1.Si	1.Positivo	2.Negativo	2.Negativo	2.No	2.No	2.No	300	51	49.5	2.No	2.No	2.No	2.No	2.No	Normal	Non-severe	normal	0	Basic Intermediate	Student	Urban
D0275	5	2.Masculino	3.Mestizo	3	2.No	1.Si	1.Si	1.Si	1.Si	1.Si	1.Si	1.Si	1.Si	2.No	2.No	1.Si	3.63	0.99	2.04	41.2	37	23	101	2.No		2.No	2.No	1.Si	1.Positivo	2.Negativo	1.Positivo	2.No	2.No	1.Si	23	37	45	2.No	1.Si	2.No	2.No	2.No	Moderado	Non-severe	underweight	0	Less than Basic	Student	Urban
D0207	77	2.Masculino	3.Mestizo	1	1.Si	1.Si	1.Si	1.Si	1.Si	2.No	1.Si	1.Si	1.Si	2.No	2.No	1.Si	14.94	12.64	1.36	40	14	85	59	1.Si	42	2.No	2.No	1.Si	1.Positivo	2.Negativo	1.Positivo	2.No	1.Si	1.Si	85	13	41.6	1.Si	1.Si	2.No	2.No	2.No	severo	severe	overweight	1	Advanced	Unemployed None	Urban
D0227	3	1.Femenino	3.Mestizo	40	2.No	1.Si	2.No	1.Si	2.No	2.No	1.Si	1.Si	1.Si	2.No	2.No	2.No	9.5	6.08	2.85	31.9	169	15	48	2.No		2.No	2.No	1.Si	2.Negativo	2.Negativo	1.Positivo	2.No	2.No	2.No	31	169	35	2.No	2.No	2.No	2.No	2.No	Normal	Non-severe	underweight	0	Less than Basic	Unemployed None	Rural
D0259	0.1	2.Masculino	1.Blando	8	2.No	2.No	2.No	1.Si	1.Si	1.Si	1.Si	2.No	2.No	2.No	2.No	1.Si	8.23	2.74	4.57	32	33	54	219	1.Si	8	2.No	2.No	1.Si	1.Positivo	2.Negativo	1.Positivo	2.No	2.No	1.Si	54	23	40.7	1.Si	1.Si	2.No	2.No	2.No	severo	severe	obese	1	Less than Basic	Unemployed None	Urban
D0261	21	1.Femenino	3.Mestizo	1	2.No	1.Si	1.Si	1.Si	1.Si	2.No	1.Si	1.Si	2.No	2.No	2.No	2.No	6.37	1.23	4.54	36.8	42	132	189	1.Si	3	2.No	2.No	1.Si	1.Positivo	2.Negativo	2.Negativo	2.No	2.No	2.No	193	33	40.2	2.No	2.No	2.No	2.No	2.No	Moderado	Non-severe	overweight	0	Basic Intermediate	Freelance work	Urban
D0271	29	1.Femenino	3.Mestizo	4	2.No	1.Si	1.Si	1.Si	1.Si	2.No	1.Si	1.Si	2.No	2.No	1.Si	1.Si	3.63	2.8	0.57	46.6	55	47	50	1.Si	6	2.No	2.No	1.Si	1.Positivo	1.Positivo	2.Negativo	2.No	2.No	2.No	308	13	58.2	2.No	2.No	2.No	2.No	2.No	severo	severe	obese	0	Basic Intermediate	Student	Urban
D0276	14	2.Masculino	3.Mestizo	6	2.No	1.Si	1.Si	1.Si	1.Si	2.No	1.Si	2.No	2.No	2.No	2.No	1.Si	10.12	7.79	0.97	37.5	276	27	43	2.No		2.No	2.No	1.Si	1.Positivo	1.Positivo	1.Positivo	2.No	2.No	2.No	235	57	43	2.No	1.Si	2.No	2.No	2.No	Moderado	Non-severe	normal	0	Basic Intermediate	Student	Urban
D0277	1	2.Masculino	3.Mestizo	5	2.No	1.Si	1.Si	1.Si	1.Si	1.Si	2.No	2.No	1.Si	2.No	2.No	2.No	6.33	1.32	4.79	31.1	58	120	267	2.No		2.No	2.No	1.Si	1.Positivo	1.Positivo	1.Positivo	2.No	2.No	2.No	120	51	31.3	2.No	2.No	2.No	2.No	2.No	Normal	Non-severe	overweight	0	Less than Basic	Unemployed None	Urban
D0278	22	1.Femenino	1.Blando	3	2.No	1.Si	2.No	1.Si	1.Si	1.Si	1.Si	1.Si	1.Si	1.Si	1.Si	1.Si	6.04	1.91	3.29	39.9	92	306	506	1.Si	4	2.No	2.No	1.Si	1.Positivo	2.Negativo	1.Positivo	2.No	2.No	1.Si	370	42	46.9	2.No	1.Si	2.No	2.No	2.No	Moderado	Non-severe	normal	0	Advanced	Employee	Urban
D0279	14	2.Masculino	3.Mestizo	5	2.No	1.Si	1.Si	1.Si	1.Si	1.Si	2.No	2.No	1.Si	1.Si	1.Si	2.No	1.52	0.8	0.2526	45.5	58	30	79	2.No		2.No	2.No	1.Si	1.Positivo	2.Negativo	2.Negativo	2.No	2.No	2.No	251	30	47.8	2.No	2.No	2.No	2.No	2.No	Moderado	Non-severe	obese	0	Basic Intermediate	Student	Urban
D0281	9	2.Masculino	3.Mestizo	5	2.No	1.Si	1.Si	1.Si	1.Si	1.Si	1.Si	1.Si	2.No	2.No	2.No	2.No	1.61	0.81	0.69	39.1	146	38	59	2.No		2.No	2.No	1.Si	1.Positivo	2.Negativo	1.Positivo	2.No	2.No	1.Si	552	95	49.8	2.No	2.No	2.No	2.No	2.No	severo	severe	obese	0	Less than Basic	Student	Urban
D0282	33	1.Femenino	3.Mestizo	7	2.No	1.Si	1.Si	1.Si	1.Si	1.Si	2.No	1.Si	1.Si	1.Si	1.Si	1.Si	7.87	3.89	3.09	41.6	38	131	141	2.No		2.No	2.No	1.Si	2.Negativo	1.Positivo	1.Positivo	2.No	2.No	2.No	131	30	44	2.No	2.No	2.No	2.No	2.No	Moderado	Non-severe	obese	0	Advanced	Employee	Urban
D0283	12	2.Masculino	3.Mestizo	4	2.No	2.No	2.No	1.Si	1.Si	1.Si	2.No	1.Si	2.No	1.Si	1.Si	1.Si	3.04	1.48	0.5	37.9	77	429	762	2.No		2.No	2.No	1.Si	1.Positivo	1.Positivo	1.Positivo	2.No	2.No	1.Si	463	63	41.1	2.No	1.Si	2.No	2.No	2.No	Moderado	Non-severe	normal	0	Basic Intermediate	Student	Urban
D0284	14	2.Masculino	3.Mestizo	3	2.No	1.Si	1.Si	1.Si	1.Si	1.Si	2.No	1.Si	1.Si	2.No	1.Si	2.No	5.14	3.5	1.14	48.6	182	29	36	2.No		2.No	2.No	1.Si	1.Positivo	2.Negativo	2.Negativo	2.No	2.No	1.Si	29	72	51.8	2.No	2.No	2.No	2.No	2.No	Moderado	Non-severe	normal	0	Basic Intermediate	Student	Urban
D0285	18	1.Femenino	1.Blando	4	2.No	1.Si	1.Si	1.Si	1.Si	1.Si	1.Si	1.Si	1.Si	1.Si	1.Si	2.No	5.05	2.25	2.25	38.9	54	25	58	1.Si	1	2.No	2.No	1.Si	2.Negativo	1.Positivo	1.Positivo	2.No	2.No	2.No	40	54	45	2.No	2.No	2.No	2.No	2.No	Moderado	Non-severe	obese	0	Advanced	Student	Rural
D0286	8	2.Masculino	3.Mestizo	5	2.No	1.Si	1.Si	1.Si	1.Si	1.Si	2.No	1.Si	2.No	2.No	1.Si	1.Si	1.92	0.63	1.18	36.5	52	57	106	2.No		2.No	2.No	1.Si	1.Positivo	2.Negativo	2.Negativo	2.No	2.No	1.Si	189	52	36.8	2.No	2.No	2.No	2.No	2.No	Moderado	Non-severe	overweight	1	Less than Basic	Student	Urban
D0287	14	1.Femenino	3.Mestizo	5	2.No	1.Si	1.Si	1.Si	1.Si	2.No	1.Si	1.Si	1.Si	1.Si	1.Si	2.No	3.22	2.17	0.58	41	246	18	27	2.No		2.No	2.No	1.Si	1.Positivo	2.Negativo	1.Positivo	2.No	2.No	2.No	36	92	43.8	2.No	2.No	2.No	2.No	2.No	Normal	Non-severe	obese	0	Basic Intermediate	Student	Urban
D0288	12	1.Femenino	1.Blando	5	2.No	1.Si	1.Si	1.Si	1.Si	1.Si	1.Si	1.Si	2.No	1.Si	1.Si	2.No	2.85	1.59	0.97	44	94	26	45	1.Si	3	2.No	2.No	1.Si	1.Positivo	1.Positivo	2.Negativo	2.No	2.No	2.No	152	27	50	2.No	2.No	2.No	2.No	1.Si	Moderado	Non-severe	overweight	0	Less than Basic	Student	Urban
D0289	7	1.Femenino	3.Mestizo	6	2.No	1.Si	2.No	1.Si	1.Si	2.No	2.No	1.Si	1.Si	2.No	2.No	2.No	11.76	1.69	9.35	35	27	34	74	1.Si	3	2.No	2.No	1.Si	1.Positivo	2.Negativo	1.Positivo	2.No	2.No	1.Si	48	18	47.6	1.Si	1.Si	2.No	2.No	2.No	severo	severe	underweight	0	Less than Basic	Student	Urban
D0290	17	1.Femenino	3.Mestizo	5	2.No	1.Si	1.Si	1.Si	1.Si	1.Si	1.Si	1.Si	2.No	2.No	1.Si	2.No	6.41	1.42	4.36	40.7	60	34	50	2.No		2.No	2.No	1.Si	1.Positivo	1.Positivo	2.Negativo	2.No	2.No	2.No	95	60	40.8	2.No	2.No	2.No	2.No	2.No	Normal	Non-severe	overweight	0	Basic Intermediate	Student	Rural
D0291	37	2.Masculino	3.Mestizo	3	2.No	1.Si	1.Si	1.Si	1.Si	2.No	2.No	1.Si	2.No	2.No	1.Si	2.No	9.95	2.88	6.4	40.6	31	153	158	1.Si	2	2.No	2.No	1.Si	2.Negativo	1.Positivo	1.Positivo	2.No	2.No	2.No	176	20	52.7	2.No	2.No	2.No	2.No	2.No	severo	severe	obese	0	Advanced	Employee	Urban
D0292	8	1.Femenino	3.Mestizo	4	2.No	1.Si	1.Si	1.Si	1.Si	2.No	1.Si	1.Si	2.No	2.No	2.No	1.Si	4.49	1	3.22	44.7	20	47	94	2.No		2.No	2.No	1.Si	2.Negativo	1.Positivo	1.Positivo	2.No	2.No	1.Si	65	15	44.7	2.No	1.Si	2.No	2.No	2.No	severo	severe	overweight	0	Less than Basic	Student	Urban
D0293	13	2.Masculino	3.Mestizo	13	2.No	1.Si	1.Si	1.Si	1.Si	2.No	1.Si	1.Si	2.No	2.No	1.Si	2.No	2.98	1.1	1.35	40.1	83	26	53	2.No		2.No	2.No	1.Si	2.Negativo	1.Positivo	1.Positivo	2.No	2.No	2.No	26	61	46.7	2.No	2.No	2.No	2.No	2.No	Moderado	Non-severe	overweight	1	Less than Basic	Student	Urban
D0294	7	1.Femenino	3.Mestizo	1	2.No	1.Si	1.Si	1.Si	1.Si	1.Si	2.No	1.Si	2.No	2.No	2.No	2.No	10.56	8.77	0.8	37.7	359	20	46	2.No		2.No	2.No	1.Si	1.Positivo	2.Negativo	2.Negativo	2.No	2.No	2.No	26	181	42.5	2.No	2.No	2.No	2.No	2.No	Normal	Non-severe	normal	0	Less than Basic	Student	Urban
D0295	33	2.Masculino	3.Mestizo	5	2.No	1.Si	1.Si	1.Si	1.Si	2.No	1.Si	1.Si	1.Si	2.No	1.Si	2.No	5.92	2.9	2.03	46.2	24	212	248	1.Si	4	2.No	2.No	1.Si	1.Positivo	1.Positivo	1.Positivo	2.No	2.No	2.No	167	12	53.2	2.No	2.No	2.No	2.No	2.No	severo	severe	obese	0	Advanced	Employee	Urban
D0296	32	2.Masculino	3.Mestizo	2	2.No	1.Si	1.Si	1.Si	1.Si	2.No	1.Si	1.Si	2.No	1.Si	1.Si	2.No	1.96	0.92	0.83	44.1	17	95	137	1.Si	4	2.No	2.No	1.Si	1.Positivo	1.Positivo	2.Negativo	2.No	2.No	1.Si	226	13	46.9	2.No	1.Si	2.No	2.No	2.No	severo	severe	normal	0	Advanced	Unemployed None	Urban
D0297	12	2.Masculino	1.Blando	6	1.Si	1.Si	1.Si	1.Si	1.Si	1.Si	1.Si	1.Si	1.Si	2.No	1.Si	2.No	1.96	1.13	0.68	39.9	156	83	114	2.No		2.No	2.No	1.Si	1.Positivo		1.Positivo	2.No	2.No	2.No	245	103	41	2.No	2.No	2.No	2.No	2.No	Normal	Non-severe	obese	0	Basic Intermediate	Student	Urban
D0298	34	2.Masculino	3.Mestizo	4	2.No	1.Si	1.Si	1.Si	1.Si	2.No	1.Si	1.Si	2.No	2.No	2.No	2.No	3.38	2.38	0.62	43.8	72	435	413	2.No		2.No	2.No	1.Si	1.Positivo		2.Negativo	2.No	2.No	2.No	435	20	49.9	2.No	1.Si	2.No	2.No	2.No	Moderado	Non-severe	overweight	1	Advanced	Employee	Urban
D0299	16	1.Femenino	1.Blando	5	2.No	1.Si	1.Si	1.Si	1.Si	2.No	2.No	1.Si	1.Si	2.No	1.Si	2.No	2.83	0.82	1.65	40	34	378	677	1.Si	4	2.No	2.No	1.Si	1.Positivo		2.Negativo	2.No	2.No	2.No	421	28	44.8	2.No	1.Si	2.No	2.No	2.No	Moderado	Non-severe	obese	0	Basic Intermediate	Student	Urban
D0300	36	1.Femenino	3.Mestizo	3	2.No	1.Si	1.Si	1.Si	1.Si	1.Si	2.No	1.Si	2.No	2.No	1.Si	1.Si	5.26	2.71	2.03	36.3	36	50	62	1.Si	2	2.No	2.No	1.Si	2.Negativo	1.Positivo	1.Positivo	2.No	2.No	2.No	62	29	40.9	2.No	2.No	2.No	2.No	2.No	Moderado	Non-severe	obese	0	Basic Intermediate	House wive	Urban
D0301	11	2.Masculino	3.Mestizo	10	2.No	1.Si	1.Si	1.Si	1.Si	1.Si	1.Si	2.No	2.No	1.Si	2.No	2.No	16.21	12.42	2.38	36.8	361	58	64	1.Si	2	2.No	2.No	1.Si	2.Negativo		1.Positivo	2.No	2.No	2.No	58	361	40.2	2.No	2.No	2.No	2.No	2.No	Normal	Non-severe	normal	0	Basic Intermediate	Student	Urban
D0302	12	1.Femenino	3.Mestizo	3	2.No	1.Si	1.Si	2.No	2.No	1.Si	1.Si	1.Si	2.No	1.Si	2.No	2.No	2.6	0.55	1.76	41.9	129	29	54	2.No		2.No	2.No	1.Si	2.Negativo		1.Positivo	2.No	2.No	1.Si	29	114	45	2.No	2.No	2.No	2.No	2.No	Moderado	Non-severe	obese	1	Basic Intermediate	Student	Urban
D0304	0.1	2.Masculino	3.Mestizo	3	2.No	2.No	2.No	1.Si	1.Si	1.Si	2.No	1.Si	1.Si	2.No	2.No	2.No	11.19	0.88	9.29	35.3	140	39	122	2.No		2.No	2.No	1.Si	1.Positivo		1.Positivo	2.No	2.No	1.Si	78	72	37	2.No	2.No	2.No	2.No	2.No	Moderado	Non-severe	obese	0	Less than Basic	Unemployed None	Urban
D0305	11	1.Femenino	3.Mestizo	4	2.No	2.No	2.No	1.Si	1.Si	1.Si	1.Si	2.No	2.No	1.Si	1.Si	2.No	1.77	0.86	0.73	41.7	139	20	78	2.No		2.No	2.No	1.Si	1.Positivo	2.Negativo	1.Positivo	2.No	2.No	2.No	45	76	47.5	2.No	2.No	2.No	2.No	2.No	Normal	Non-severe	normal	0	Basic Intermediate	Student	Urban
D0303	6	1.Femenino	3.Mestizo	2	2.No	1.Si	1.Si	2.No	1.Si	2.No	2.No	1.Si	2.No	2.No	2.No	2.No	3.83	2.03	1.49	39.6	96	59	139	1.Si	3	2.No	2.No	1.Si	1.Positivo		2.Negativo	2.No	2.No	1.Si	59	71	47.5	2.No	2.No	2.No	2.No	2.No	Moderado	severe	overweight	0	Less than Basic	Student	Urban
D0306	4	2.Masculino	3.Mestizo	3	2.No	2.No	2.No	1.Si	1.Si	1.Si	1.Si	1.Si	2.No	1.Si	1.Si	2.No	2.54	0.87	1.56	37	150	53	119	2.No		2.No	2.No	1.Si	1.Positivo		2.Negativo	2.No	2.No	2.No	194	94	42.2	2.No	2.No	2.No	2.No	2.No	Normal	Non-severe	normal	0	Less than Basic	Student	Urban
D0307	8	1.Femenino	3.Mestizo	4	2.No	1.Si	1.Si	1.Si	1.Si	2.No	1.Si	2.No	2.No	2.No	2.No	2.No	1.63	0.84	0.69	35.5	127	51	110	2.No		2.No	2.No	1.Si	1.Positivo		2.Negativo	2.No	2.No	2.No	143	79	39.9	2.No	2.No	2.No	2.No	2.No	Normal	Non-severe	normal	0	Less than Basic	Student	Urban
D0308	13	2.Masculino	3.Mestizo	5	2.No	1.Si	2.No	1.Si	1.Si	2.No	1.Si	1.Si	2.No	2.No	2.No	1.Si	3.8	1.97	1.48	53	60	224	478	2.No		2.No	2.No	1.Si	1.Positivo		2.Negativo	2.No	2.No	2.No	434	60	54.4	2.No	2.No	2.No	2.No	2.No	Moderado	Non-severe	normal	0	Basic Intermediate	Student	Urban
D0309	17	1.Femenino	3.Mestizo	3	2.No	1.Si	2.No	1.Si	1.Si	1.Si	1.Si	1.Si	2.No	1.Si	1.Si	2.No	3.62	2.12	1.26	31.2	47	54	140	1.Si	4	2.No	2.No	1.Si	1.Positivo		2.Negativo	2.No	2.No	1.Si	54	20	39.9	1.Si	1.Si	2.No	2.No	2.No	severo	severe	obese	1	Basic Intermediate	House wive	Urban
D0310	44	1.Femenino	3.Mestizo	3	2.No	1.Si	1.Si	1.Si	1.Si	1.Si	1.Si	1.Si	1.Si	1.Si	2.No	2.No	3.18	2.08	0.81	39.6	21	34	90	1.Si	4	2.No	2.No	1.Si	1.Positivo		1.Positivo	2.No	2.No	2.No	153	7	43.9	2.No	2.No	2.No	2.No	2.No	severo	severe	normal	0	Basic Intermediate	Unemployed None	Urban
D0311	40	2.Masculino	3.Mestizo	3	2.No	2.No	2.No	1.Si	1.Si	2.No	1.Si	1.Si	1.Si	2.No	1.Si	2.No	7.99	1.8	5.61	48	14	51	77	1.Si	3	2.No	2.No	1.Si	2.Negativo		1.Positivo	2.No	2.No	2.No	116	14	52.6	2.No	2.No	2.No	2.No	2.No	severo	severe	overweight	1	Advanced	Unemployed None	Rural
D0312	12	1.Femenino	3.Mestizo	2	2.No	1.Si	1.Si	1.Si	1.Si	2.No	1.Si	1.Si	2.No	2.No	2.No	2.No	4.84	3.25	1.12	38.3	205	24	42	2.No		2.No	2.No	1.Si	1.Positivo		2.Negativo	2.No	2.No	2.No	54	125	46	2.No	2.No	2.No	2.No	2.No	severo	severe	overweight	0	Less than Basic	Student	Urban
D0313	13	1.Femenino	3.Mestizo	6	2.No	1.Si	1.Si	1.Si	1.Si	1.Si	1.Si	1.Si	2.No	1.Si	2.No	2.No	1.52	0.73	0.69	32.2	92	38	61	2.No		2.No	2.No	1.Si	1.Positivo		2.Negativo	2.No	2.No	2.No	38	66	35	2.No	2.No	2.No	2.No	2.No	Normal	Non-severe	obese	0	Basic Intermediate	Student	Urban
D0314	54	1.Femenino	3.Mestizo	4	2.No	1.Si	1.Si	1.Si	1.Si	1.Si	1.Si	1.Si	1.Si	2.No	1.Si	2.No	12.04	3.76	6.82	47.6	88	70	119	2.No		2.No	2.No	1.Si	1.Positivo	1.Positivo	2.Negativo	2.No	2.No	2.No	70	88	54.8	2.No	2.No	2.No	2.No	2.No	Moderado	Non-severe	obese	1	Basic Intermediate	House wive	Urban
D0315	46	2.Masculino	3.Mestizo	3	2.No	1.Si	1.Si	1.Si	1.Si	2.No	2.No	1.Si	2.No	2.No	1.Si	2.No	5.92	3.21	1.63	44.2	20	45	98	2.No		2.No	2.No	1.Si	1.Positivo	1.Positivo	1.Positivo	2.No	2.No	2.No	180	18	46.3	2.No	1.Si	2.No	2.No	2.No	severo	severe	normal	0	Advanced	Unemployed None	Urban
D0316	25	2.Masculino	3.Mestizo	5	2.No	2.No	1.Si	1.Si	1.Si	2.No	1.Si	1.Si	1.Si	1.Si	2.No	2.No	3.87	1.62	1.48	50.8	33	125	138	2.No		2.No	2.No	1.Si	1.Positivo	1.Positivo	1.Positivo	2.No	2.No	2.No	148	33	53.5	2.No	2.No	2.No	2.No	2.No	Moderado	Non-severe	overweight	0	Advanced	Employee	Urban
D0317	8	2.Masculino	3.Mestizo	2	2.No	1.Si	1.Si	2.No	2.No	1.Si	2.No	2.No	2.No	2.No	1.Si	2.No	4.62	0.75	3.52	38.5	57	73	123	2.No		2.No	2.No	1.Si	2.Negativo	1.Positivo	1.Positivo	2.No	2.No	2.No	98	57	43.3	2.No	2.No	2.No	2.No	2.No	Normal	Non-severe	normal	0	Less than Basic	Student	Urban
D0318	14	2.Masculino	3.Mestizo	3	2.No	1.Si	1.Si	1.Si	1.Si	2.No	1.Si	1.Si	1.Si	2.No	2.No	2.No	7.01	1.64	4.99	39.7	38	41	102	1.Si	2	2.No	2.No	1.Si	1.Positivo	2.Negativo	2.Negativo	2.No	2.No	1.Si	178	37	49.3	2.No	2.No	2.No	2.No	2.No	severo	severe	obese	0	Less than Basic	Student	Urban
D0319	12	1.Femenino	3.Mestizo	2	2.No	1.Si	1.Si	1.Si	1.Si	1.Si	2.No	1.Si	2.No	2.No	2.No	2.No	2.2	0.38	1.53	43.8	97	171	155	2.No		2.No	2.No	1.Si	1.Positivo	2.Negativo	1.Positivo	2.No	2.No	2.No	173	94	45.3	2.No	2.No	2.No	2.No	2.No	Normal	Non-severe	obese	0	Basic Intermediate	Student	Urban
D0320	13	2.Masculino	3.Mestizo	3	2.No	2.No	2.No	1.Si	2.No	2.No	2.No	2.No	2.No	2.No	1.Si	2.No	3.91	1.38	2.02	33.5	119	45	59	2.No		2.No	2.No	1.Si	1.Positivo	2.Negativo	1.Positivo	2.No	2.No	2.No	45	119	35.8	2.No	2.No	2.No	2.No	2.No	Normal	Non-severe	overweight	1	Less than Basic	Unemployed None	Urban
D0321	9	1.Femenino	3.Mestizo	2	2.No	1.Si	2.No	1.Si	1.Si	2.No	1.Si	1.Si	2.No	2.No	1.Si	2.No	1.62	0.9	0.58	40.5	168	62	91	2.No		2.No	2.No	1.Si	1.Positivo	1.Positivo	2.Negativo	2.No	2.No	2.No	193	61	44.1	2.No	2.No	2.No	2.No	2.No	Normal	Non-severe	obese	0	Basic Intermediate	Student	Urban
D0322	14	1.Femenino	3.Mestizo	1	2.No	1.Si	1.Si	1.Si	1.Si	1.Si	1.Si	1.Si	1.Si	2.No	1.Si	2.No	8.02	1.99	5.27	37.9	28	42	87	2.No		2.No	2.No	1.Si	3.Sin Dato	2.Negativo	1.Positivo	2.No	2.No	1.Si	61	28	40	2.No	1.Si	2.No	2.No	2.No	Moderado	Non-severe	obese	0	Basic Intermediate	Student	Urban
D0323	7	1.Femenino	2.Negro	3	2.No	1.Si	1.Si	1.Si	1.Si	2.No	2.No	1.Si	2.No	2.No	2.No	2.No	3.52	0.79	2.33	40.8	40	35	139	2.No		2.No	2.No	1.Si	1.Positivo	1.Positivo	2.Negativo	2.No	2.No	1.Si	58	23	70	2.No	1.Si	2.No	2.No	2.No	severo	severe	normal	0	Less than Basic	Student	Urban
D0324	5	2.Masculino	2.Negro	2	2.No	1.Si	1.Si	1.Si	1.Si	2.No	1.Si	1.Si	2.No	1.Si	2.No	2.No	10.65	9.26	0.65	32.3	235	17	35	2.No		2.No	2.No	1.Si	1.Positivo	1.Positivo	2.Negativo	2.No	2.No	2.No	24	88	37.6	2.No	2.No	2.No	2.No	2.No	Moderado	Non-severe	normal	0	Less than Basic	Student	Urban
D0325	24	1.Femenino	3.Mestizo	3	2.No	1.Si	2.No	1.Si	1.Si	1.Si	1.Si	1.Si	1.Si	2.No	1.Si	2.No	11.75	3.79	7	43.5	23	88	104	2.No		2.No	2.No	1.Si	2.Negativo	1.Positivo	1.Positivo	2.No	2.No	2.No	88	14	54.2	2.No	2.No	2.No	2.No	2.No	severo	severe	obese	0	Basic Intermediate	Employee	Urban
D0326	17	1.Femenino	1.Blando	3	2.No	1.Si	1.Si	1.Si	1.Si	1.Si	2.No	1.Si	2.No	2.No	1.Si	1.Si	5.67	1.75	3.3	42.1	48	35	90	2.No		2.No	2.No	1.Si	1.Positivo	1.Positivo	2.Negativo	2.No	2.No	2.No	39	19	44.7	2.No	2.No	2.No	2.No	2.No	severo	severe	obese	0	Basic Intermediate	Student	Urban
D0327	32	1.Femenino	3.Mestizo	2	2.No	1.Si	1.Si	1.Si	1.Si	1.Si	1.Si	2.No	2.No	1.Si	1.Si	1.Si	3.66	1.73	1.56	45.1	20	56	96	1.Si	3	2.No	2.No	1.Si	1.Positivo	1.Positivo	2.Negativo	2.No	2.No	2.No	233	14	47.3	2.No	2.No	2.No	2.No	2.No	severo	severe	overweight	0	Basic Intermediate	House wive	Urban
D0280	4	2.Masculino	1.Blando	6	2.No	1.Si	2.No	1.Si	1.Si	2.No	1.Si	2.No	1.Si	1.Si	2.No	1.Si	14.17	10.7	2.55	34	149	617	1044	1.Si	25	2.No	2.No	1.Si	1.Positivo	2.Negativo	1.Positivo	1.Si	1.Si	1.Si	617	20	37	1.Si	2.No	2.No	1.Si	2.No	severo	severe	obese	1	Less than Basic	Unemployed None	Urban
D0328	14	1.Femenino	1.Blando	3	2.No	1.Si	1.Si	1.Si	1.Si	1.Si	1.Si	1.Si	1.Si	2.No	1.Si	1.Si	4.46	3.23	0.83	43.8	165	89	77	2.No		2.No	2.No	1.Si	1.Positivo	1.Positivo	2.Negativo	2.No	2.No	2.No	253	64	44.2	2.No	2.No	2.No	2.No	2.No	Normal	Non-severe	obese	0	Basic Intermediate	Student	Urban
D0329	13	1.Femenino	3.Mestizo	3	2.No	1.Si	1.Si	1.Si	1.Si	2.No	1.Si	1.Si	2.No	1.Si	1.Si	1.Si	3.14	1.74	1.08	39.4	171	30	59	2.No		2.No	2.No	1.Si	1.Positivo	1.Positivo	2.Negativo	2.No	2.No	2.No	66	94	40.2	2.No	2.No	2.No	2.No	2.No	Normal	Non-severe	normal	0	Basic Intermediate	Student	Urban
D0330	3	1.Femenino	3.Mestizo	3	2.No	1.Si	1.Si	1.Si	1.Si	1.Si	1.Si	1.Si	1.Si	2.No	2.No	2.No	20.36	14.19	4.28	40.7	422	14	30	2.No		2.No	2.No	1.Si	2.Negativo	1.Positivo	1.Positivo	2.No	2.No	2.No	14	217	51.8	2.No	2.No	2.No	2.No	2.No	severo	severe	obese	0	Less than Basic	Student	Urban
D0331	27	2.Masculino	3.Mestizo	4	1.Si	1.Si	1.Si	1.Si	1.Si	1.Si	2.No	1.Si	2.No	1.Si	1.Si	2.No	2.2	1.53	1.53	39.8	125	42	77	2.No		2.No	2.No	1.Si	1.Positivo	1.Positivo	2.Negativo	2.No	2.No	2.No	113	93	42.7	2.No	2.No	2.No	2.No	1.Si	Moderado	Non-severe	normal	0	Basic Intermediate	Employee	Urban
D0332	21	2.Masculino	3.Mestizo	5	2.No	1.Si	1.Si	1.Si	1.Si	2.No	1.Si	1.Si	1.Si	1.Si	2.No	2.No	3.75	1.54	1.075	41	116	67	135	2.No		2.No	2.No	1.Si	1.Positivo	2.Negativo	2.Negativo	2.No	2.No	2.No	71	116	50	2.No	2.No	2.No	2.No	2.No	severo	severe	normal	0	Basic Intermediate	Employee	Urban
D0333	14	1.Femenino	3.Mestizo	6	2.No	1.Si	2.No	1.Si	1.Si	1.Si	1.Si	1.Si	2.No	1.Si	1.Si	1.Si	2.28	0.92	1.1	38.4	68	576	668	2.No		2.No	2.No	1.Si	1.Positivo	2.Negativo	2.Negativo	2.No	2.No	2.No	976	63	40.5	2.No	2.No	2.No	2.No	2.No	Moderado	Non-severe	obese	1	Basic Intermediate	Student	Urban
D0334	15	2.Masculino	3.Mestizo	4	2.No	1.Si	1.Si	1.Si	1.Si	1.Si	1.Si	1.Si	2.No	1.Si	1.Si	2.No	3.05	0.72	2.03	49.3	60	50	84	2.No		2.No	2.No	1.Si	1.Positivo	1.Positivo	1.Positivo	2.No	2.No	2.No	50	46	49.6	2.No	2.No	2.No	2.No	2.No	Moderado	Non-severe	overweight	0	Basic Intermediate	Student	Urban
D0335	17	1.Femenino	3.Mestizo	3	2.No	1.Si	1.Si	2.No	2.No	1.Si	1.Si	1.Si	1.Si	2.No	1.Si	2.No	4.63	1.21	2.64	36.9	33	39	56	2.No		2.No	2.No	1.Si	1.Positivo	1.Positivo	2.Negativo	2.No	2.No	2.No	48	24	48	2.No	1.Si	2.No	2.No	2.No	severo	severe	overweight	0	Basic Intermediate	Unemployed None	Urban
D0336	57	1.Femenino	3.Mestizo	7	2.No	1.Si	1.Si	1.Si	1.Si	1.Si	2.No	1.Si	2.No	2.No	2.No	2.No	3.41	1.49	1.45	41	43	87	112	2.No		2.No	2.No	1.Si	1.Positivo	1.Positivo	2.Negativo	2.No	2.No	2.No	486	43	48.1	2.No	2.No	2.No	2.No	2.No	Moderado	Non-severe	overweight	0	Basic Intermediate	House wive	Urban
D0337	12	2.Masculino	3.Mestizo	2	2.No	1.Si	1.Si	1.Si	1.Si	2.No	2.No	1.Si	2.No	2.No	1.Si	2.No	3.3	1.33	1.75	36.4	36	65	127	2.No		2.No	2.No	1.Si	2.Negativo	1.Positivo	1.Positivo	2.No	2.No	1.Si	109	23	44.6	2.No	1.Si	2.No	2.No	2.No	severo	severe	obese	0	Basic Intermediate	Student	Urban
D0339	15	1.Femenino	3.Mestizo	8	2.No	1.Si	1.Si	1.Si	1.Si	2.No	1.Si	1.Si	1.Si	2.No	2.No	2.No	4.37	2.85	1.12	22.1	179	17	28	2.No		2.No	2.No	1.Si	1.Positivo	1.Positivo	1.Positivo	2.No	2.No	2.No	17	179	25.3	2.No	2.No	2.No	2.No	2.No	Normal	Non-severe	obese	0	Basic Intermediate	Student	Urban
D0340	8	1.Femenino	1.Blando	3	2.No	1.Si	1.Si	2.No	2.No	2.No	2.No	1.Si	2.No	2.No	2.No	2.No	3.28	2.26	0.8	39.5	163	16	34	2.No		2.No	2.No	1.Si	2.Negativo	2.Negativo	1.Positivo	2.No	2.No	2.No	19	113	40.8	2.No	2.No	2.No	2.No	2.No	Normal	Non-severe	obese	0	Less than Basic	Student	Urban
D0341	21	2.Masculino	3.Mestizo	3	2.No	1.Si	1.Si	1.Si	1.Si	2.No	1.Si	1.Si	1.Si	2.No	2.No	2.No	13.96	4.14	8.63	47.3	52	166	373	2.No		2.No	2.No	1.Si	1.Positivo	1.Positivo	1.Positivo	2.No	2.No	2.No	295	40	47.3	2.No	2.No	2.No	2.No	2.No	Moderado	Non-severe	underweight	0	Basic Intermediate	Employee	Urban
D0342	46	2.Masculino	3.Mestizo	4	2.No	1.Si	1.Si	1.Si	1.Si	2.No	2.No	1.Si	1.Si	2.No	2.No	2.No	8.81	2.85	5.28	43.4	40	76	95	2.No		2.No	2.No	1.Si	2.Negativo	1.Positivo	1.Positivo	2.No	2.No	1.Si	102	26	54.7	2.No	2.No	2.No	2.No	2.No	severo	severe	overweight	0	Basic Intermediate	Employee	Urban
D0343	27	1.Femenino	3.Mestizo	6	2.No	1.Si	1.Si	1.Si	1.Si	1.Si	1.Si	1.Si	1.Si	1.Si	1.Si	1.Si	6.63	4.45	1.92	32	3	11	31	1.Si	22	1.Si	2.No	1.Si	2.Negativo	1.Positivo	1.Positivo	2.No	1.Si	1.Si	43	3	40.9	1.Si	2.No	2.No	2.No	2.No	severo	severe	obese	1	Basic Intermediate	House wive	Urban
D0344	16	2.Masculino	3.Mestizo	3	2.No	1.Si	1.Si	1.Si	1.Si	1.Si	1.Si	1.Si	2.No	1.Si	1.Si	2.No	6.58	2.23	3.38	39.4	40	288	481	1.Si	2	2.No	2.No	1.Si	1.Positivo	1.Positivo	1.Positivo	2.No	2.No	1.Si	288	21	53	2.No	1.Si	2.No	2.No	2.No	severo	severe	normal	0	Basic Intermediate	Student	Urban
D0345	11	2.Masculino	3.Mestizo	2	2.No	1.Si	2.No	2.No	2.No	1.Si	1.Si	1.Si	2.No	1.Si	1.Si	2.No	6.38	1.47	4.11	41.9	34	106	164	2.No		2.No	2.No	1.Si	1.Positivo		3.Sin Dato	2.No	2.No	1.Si	118	34	44	2.No	1.Si	2.No	2.No	2.No	Moderado	Non-severe	overweight	0	Less than Basic	Student	Urban
D0346	9	2.Masculino	3.Mestizo	2	2.No	1.Si	1.Si	1.Si	1.Si	2.No	2.No	1.Si	2.No	2.No	2.No	2.No	8.27	7.26	0.61	38.4	259	25	53	2.No		2.No	2.No	1.Si	1.Positivo	2.Negativo	2.Negativo	2.No	2.No	2.No	25	151	39.1	2.No	2.No	2.No	2.No	2.No	Normal	Non-severe	normal	0	Less than Basic	Student	Urban
D0347	10	1.Femenino	3.Mestizo	6	2.No	2.No	1.Si	2.No	2.No	1.Si	1.Si	1.Si	2.No	1.Si	2.No	2.No	3.18	0.92	1.96	43.4	170	367	689	2.No		2.No	2.No	1.Si	1.Positivo	2.Negativo	2.Negativo	2.No	2.No	2.No	406	61	46.4	2.No	2.No	2.No	2.No	2.No	Moderado	Non-severe	normal	0	Less than Basic	Student	Urban
D0348	14	1.Femenino	2.Negro	5	2.No	1.Si	1.Si	1.Si	1.Si	1.Si	2.No	1.Si	2.No	2.No	2.No	2.No	4.42	3.43	0.77	35.1	100	141	269	1.Si	1	2.No	2.No	1.Si	1.Positivo	1.Positivo	2.Negativo	2.No	2.No	2.No	141	66	37.5	2.No	2.No	2.No	2.No	2.No	Normal	Non-severe	obese	0	Less than Basic	House wive	Urban
D0349	29	1.Femenino	3.Mestizo	4	2.No	1.Si	1.Si	1.Si	1.Si	2.No	2.No	1.Si	2.No	1.Si	1.Si	2.No	5.1	4.06	0.91	39.2	97	204	546	1.Si	3	2.No	2.No	1.Si	1.Positivo	1.Positivo	2.Negativo	2.No	2.No	2.No	230	67	39.7	2.No	2.No	2.No	2.No	2.No	Normal	Non-severe	overweight	0	Less than Basic	House wive	Urban
D0350	15	2.Masculino	3.Mestizo	5	2.No	1.Si	1.Si	1.Si	2.No	1.Si	1.Si	2.No	2.No	2.No	1.Si	2.No	3.21	2.09	0.82	47.8	110	31	59	2.No		2.No	2.No	1.Si	1.Positivo	1.Positivo	2.Negativo	2.No	2.No	2.No	31	109	48	2.No	2.No	2.No	2.No	2.No	Normal	Non-severe	obese	0	Basic Intermediate	Student	Urban
D0351	3	1.Femenino	1.Blando	6	2.No	1.Si	1.Si	1.Si	1.Si	1.Si	1.Si	1.Si	2.No	1.Si	1.Si	2.No	2.25	1.02	1.18	33.3	122	25	94	2.No		2.No	2.No	1.Si	1.Positivo	1.Positivo	1.Positivo	2.No	2.No	2.No	175	59	37.6	2.No	2.No	2.No	2.No	2.No	Normal	Non-severe	normal	0	Less than Basic	Unemployed None	Urban
D0352	12	2.Masculino	3.Mestizo	4	1.Si	1.Si	2.No	1.Si	1.Si	1.Si	1.Si	1.Si	2.No	2.No	1.Si	2.No	2.2	0.74	1.19	43	47	60	164	2.No		2.No	2.No	1.Si	1.Positivo	1.Positivo	2.Negativo	2.No	2.No	1.Si	154	36	46.4	2.No	2.No	2.No	2.No	2.No	Moderado	Non-severe	obese	0	Basic Intermediate	Student	Urban
D0354	13	2.Masculino	3.Mestizo	4	2.No	1.Si	2.No	1.Si	1.Si	1.Si	1.Si	2.No	2.No	1.Si	2.No	2.No	1.99	1.12	0.7	41.5	153	342	826	2.No		2.No	2.No	1.Si	1.Positivo	1.Positivo	2.Negativo	2.No	2.No	1.Si	509	104	44.7	2.No	2.No	2.No	2.No	2.No	Moderado	Non-severe	overweight	0	Basic Intermediate	Student	Urban
D0355	9	1.Femenino	2.Negro	12	2.No	1.Si	2.No	2.No	2.No	1.Si	1.Si	1.Si	2.No	2.No	2.No	2.No	8.74	4.57	2.65	30.5	615	16	23	1.Si	7	2.No	2.No	1.Si	2.Negativo	1.Positivo	1.Positivo	2.No	2.No	1.Si	16	250	34.7	2.No	2.No	2.No	2.No	2.No	Moderado	Non-severe	normal	0	Less than Basic	Student	Urban
D0356	16	2.Masculino	3.Mestizo	2	2.No	1.Si	2.No	1.Si	1.Si	1.Si	1.Si	1.Si	2.No	1.Si	1.Si	2.No	2.63	1.42	0.97	46.4	145	41	54	2.No		2.No	2.No	1.Si	1.Positivo	2.Negativo	2.Negativo	2.No	2.No	2.No	41	142	48.3	2.No	2.No	2.No	2.No	2.No	Normal	Non-severe	obese	0	Basic Intermediate	Student	Urban
D0357	14	2.Masculino	3.Mestizo	5	2.No	1.Si	1.Si	1.Si	1.Si	1.Si	1.Si	2.No	2.No	2.No	1.Si	2.No	3.06	2.17	0.47	40.8	131	32	61	2.No		2.No	2.No	1.Si	1.Positivo	1.Positivo	1.Positivo	2.No	2.No	2.No	55	38	48.6	2.No	2.No	2.No	2.No	2.No	Moderado	Non-severe	normal	0	Basic Intermediate	Student	Urban
D0358	12	1.Femenino	1.Blando	3	2.No	1.Si	2.No	1.Si	1.Si	1.Si	1.Si	1.Si	2.No	2.No	1.Si	2.No	2.48	0.75	1.55	37.8	87	104	229	2.No		2.No	2.No	1.Si	1.Positivo	1.Positivo	1.Positivo	2.No	2.No	2.No	187	78	39.8	2.No	2.No	2.No	2.No	2.No	Normal	Non-severe	normal	0	Basic Intermediate	Student	Urban
D0359	6	1.Femenino	3.Mestizo	5	2.No	1.Si	1.Si	1.Si	1.Si	1.Si	1.Si	1.Si	2.No	2.No	2.No	2.No	3.15	0.48	2.45	38.1	46	64	101	2.No		2.No	2.No	1.Si	1.Positivo	2.Negativo	2.Negativo	2.No	2.No	1.Si	78	45	40.8	2.No	2.No	2.No	2.No	2.No	Moderado	Non-severe	normal	0	Less than Basic	Student	Urban
D0361	13	2.Masculino	3.Mestizo	4	2.No	1.Si	1.Si	1.Si	1.Si	2.No	1.Si	1.Si	2.No	2.No	2.No	2.No	2.19	1.22	0.78	36.6	140	19	66	2.No		2.No	2.No	1.Si	1.Positivo	1.Positivo	1.Positivo	2.No	2.No	2.No	19	94	39.2	2.No	2.No	2.No	2.No	2.No	Normal	Non-severe	obese	0	Basic Intermediate	Student	Urban
D0362	10	1.Femenino	3.Mestizo	4	2.No	1.Si	1.Si	1.Si	1.Si	1.Si	2.No	1.Si	2.No	2.No	1.Si	2.No	2.1	0.79	1.12	40.3	31	47	91	2.No		2.No	2.No	1.Si	1.Positivo	2.Negativo	2.Negativo	2.No	2.No	1.Si	103	24	41.8	2.No	2.No	2.No	2.No	2.No	Moderado	Non-severe	overweight	0	Less than Basic	Student	Urban
D0363	36	2.Masculino	3.Mestizo	1	2.No	1.Si	1.Si	1.Si	1.Si	1.Si	2.No	1.Si	1.Si	1.Si	2.No	2.No	5.19	2.14	2.25	45.6	84	176	258	2.No		2.No	2.No	1.Si	2.Negativo	1.Positivo	1.Positivo	2.No	2.No	2.No	176	21	57.8	2.No	2.No	2.No	2.No	2.No	severo	severe	obese	0	Basic Intermediate	Employee	Urban
D0364	12	1.Femenino	1.Blando	4	2.No	1.Si	1.Si	2.No	2.No	1.Si	1.Si	2.No	2.No	2.No	1.Si	2.No	2.82	0.27	2.41	41	60	84	95	2.No		2.No	2.No	1.Si	1.Positivo	1.Positivo	2.Negativo	2.No	2.No	2.No	98	44	42.5	2.No	2.No	2.No	2.No	2.No	Moderado	Non-severe	normal	0	Basic Intermediate	Student	Urban
D0375	3	1.Femenino	3.Mestizo	9	1.Si	1.Si	2.No	1.Si	1.Si	1.Si	2.No	1.Si	1.Si	1.Si	1.Si	2.No	13.09	6.88	4.16	30.8	57	17	25	2.No		2.No	2.No	1.Si	1.Positivo	2.Negativo	1.Positivo	2.No	2.No	2.No	17	50	33.8	2.No	2.No	2.No	2.No	2.No	Moderado	Non-severe	normal	0	Less than Basic	Student	Urban
D0366	2	2.Masculino	3.Mestizo	3	2.No	2.No	2.No	1.Si	1.Si	1.Si	1.Si	1.Si	1.Si	2.No	1.Si	1.Si	10.31	3.65	5.7	39.5	52	192	688	2.No		2.No	2.No	1.Si	2.Negativo	1.Positivo	1.Positivo	2.No	2.No	1.Si	192	47	45.8	2.No	1.Si	2.No	2.No	2.No	Moderado	Non-severe	normal	0	Less than Basic	Unemployed None	Urban
D0367	9	2.Masculino	3.Mestizo	4	2.No	1.Si	1.Si	1.Si	2.No	2.No	1.Si	2.No	2.No	2.No	2.No	2.No	2.03	1.25	0.66	34.4	84	59	154	2.No		2.No	2.No	1.Si	1.Positivo	1.Positivo	1.Positivo	2.No	2.No	2.No	63	42	44.3	2.No	2.No	2.No	2.No	2.No	severo	severe	obese	0	Less than Basic	Student	Urban
D0353	11	2.Masculino	3.Mestizo	2	2.No	1.Si	1.Si	2.No	2.No	2.No	2.No	1.Si	2.No	2.No	2.No	2.No	9.42	8.24	0.54	25.8	231	25	82	1.Si	1	2.No	2.No	1.Si	1.Positivo	2.Negativo	2.Negativo	2.No	2.No	1.Si	615	132	29.6	2.No	2.No	2.No	2.No	2.No	Moderado	Non-severe	underweight	0	Less than Basic	Student	Urban
D0360	2	1.Femenino	2.Negro	1	2.No	1.Si	1.Si	1.Si	1.Si	2.No	1.Si	2.No	1.Si	2.No	2.No	2.No	5.58	2.98	1.06	32.6	22	27	61	1.Si	2	2.No	2.No	1.Si	1.Positivo	1.Positivo	1.Positivo	2.No	2.No	1.Si	33	11	35.6	2.No	2.No	2.No	2.No	2.No	severo	severe	normal	0	Less than Basic	Unemployed None	Urban
D0368	13	1.Femenino	3.Mestizo	5	2.No	1.Si	1.Si	1.Si	1.Si	2.No	2.No	1.Si	1.Si	1.Si	1.Si	2.No	2.02	1.05	0.67	40.1	104	41	68	2.No		2.No	2.No	1.Si	2.Negativo	1.Positivo	1.Positivo	2.No	2.No	2.No	73	21	43.1	2.No	2.No	2.No	2.No	2.No	Moderado	Non-severe	obese	0	Basic Intermediate	Student	Urban
D0369	17	2.Masculino	3.Mestizo	7	2.No	1.Si	1.Si	1.Si	1.Si	1.Si	2.No	1.Si	2.No	1.Si	1.Si	2.No	2.45	1.26	0.82	46.3	37	204	283	2.No		2.No	2.No	1.Si	1.Positivo	2.Negativo	1.Positivo	2.No	2.No	2.No	257	35	48.9	2.No	2.No	2.No	2.No	2.No	Moderado	Non-severe	overweight	0	Basic Intermediate	Student	Rural
D0370	11	2.Masculino	3.Mestizo	5	2.No	1.Si	1.Si	1.Si	1.Si	1.Si	1.Si	1.Si	2.No	1.Si	1.Si	2.No	3.59	2.77	0.65	45.2	218	22	77	2.No		2.No	2.No	1.Si	1.Positivo	1.Positivo	1.Positivo	2.No	2.No	2.No	27	133	53.7	2.No	2.No	2.No	2.No	1.Si	Moderado	Non-severe	obese	0	Basic Intermediate	Student	Urban
D0372	11	2.Masculino	3.Mestizo	4	2.No	1.Si	1.Si	1.Si	1.Si	2.No	1.Si	2.No	1.Si	1.Si	2.No	2.No	3.27	2.72	0.35	42.8	182	38	50	2.No		2.No	2.No	1.Si	1.Positivo	1.Positivo	2.Negativo	2.No	2.No	2.No	149	43	46.7	2.No	2.No	2.No	2.No	2.No	Moderado	Non-severe	normal	0	Basic Intermediate	Student	Urban
D0373	23	2.Masculino	3.Mestizo	4	2.No	1.Si	1.Si	1.Si	1.Si	2.No	1.Si	1.Si	2.No	2.No	2.No	2.No	11.96	10.63	0.99	45.1	63	130	136	2.No		2.No	2.No	1.Si	1.Positivo	1.Positivo	2.Negativo	2.No	2.No	2.No	364	30	47.2	2.No	2.No	2.No	2.No	2.No	Moderado	Non-severe	normal	0	Basic Intermediate	Employee	Rural
D0374	8	2.Masculino	3.Mestizo	6	2.No	1.Si	2.No	1.Si	1.Si	2.No	1.Si	1.Si	1.Si	1.Si	2.No	2.No	13.32	12.19	0.56	36.6	222	18	37	2.No		2.No	2.No	1.Si	1.Positivo	2.Negativo	2.Negativo	2.No	2.No	1.Si	60	53	43.1	2.No	2.No	2.No	2.No	2.No	Moderado	Non-severe	normal	0	Less than Basic	Student	Urban
D0377	16	2.Masculino	3.Mestizo	4	2.No	1.Si	1.Si	1.Si	1.Si	2.No	1.Si	2.No	2.No	2.No	2.No	2.No	6.6	3.55	2.55	40.8	49	282	508	2.No		2.No	2.No	1.Si	1.Positivo		3.Sin Dato	2.No	2.No	1.Si	321	35	44.6	2.No	2.No	2.No	2.No	2.No	Moderado	Non-severe	normal	0	Basic Intermediate	Student	Rural
D0378	8	1.Femenino	3.Mestizo	5	2.No	1.Si	1.Si	1.Si	1.Si	1.Si	2.No	1.Si	2.No	2.No	1.Si	2.No	2.11	1	0.95	40.5	90	379	673	2.No		2.No	2.No	1.Si	1.Positivo		2.Negativo	2.No	2.No	1.Si	464	68	43.7	2.No	2.No	2.No	2.No	2.No	Moderado	Non-severe	overweight	0	Less than Basic	Student	Urban
D0376	9	2.Masculino	3.Mestizo	5	2.No	1.Si	1.Si	1.Si	1.Si	1.Si	1.Si	1.Si	1.Si	1.Si	1.Si	2.No	5.23	1.36	3.45	42.7	94	412	1418	2.No		2.No	2.No	1.Si	1.Positivo	2.Negativo	2.Negativo	2.No	2.No	1.Si	412	94	44.4	2.No	2.No	2.No	2.No	2.No	Moderado	Non-severe	obese	0	Less than Basic	Student	Urban
D0379	14	1.Femenino	1.Blando	2	2.No	1.Si	1.Si	1.Si	1.Si	1.Si	2.No	1.Si	2.No	2.No	2.No	2.No	2.72	1.15	1.25	33	40	50	183	2.No		2.No	2.No	1.Si	1.Positivo	1.Positivo	1.Positivo	2.No	2.No	1.Si	94	29	50.5	2.No	1.Si	2.No	2.No	2.No	severo	severe	normal	0	Basic Intermediate	Student	Urban
D0383	3	2.Masculino	1.Blando	3	2.No	1.Si	2.No	1.Si	1.Si	2.No	2.No	1.Si	2.No	2.No	2.No	2.No	13.83	9.1	3.36	37	319	12	28	2.No		2.No	2.No	1.Si	2.Negativo	2.Negativo	1.Positivo	2.No	2.No	2.No	12	292	39.1	2.No	2.No	2.No	2.No	2.No	Normal	Non-severe	underweight	1	Less than Basic	Unemployed None	Urban
D0384	8	2.Masculino	3.Mestizo	4	2.No	1.Si	1.Si	1.Si	1.Si	1.Si	1.Si	1.Si	1.Si	2.No	1.Si	2.No	4.17	2.1	1.38	35.9	24	45	115	2.No		2.No	2.No	1.Si	1.Positivo	2.Negativo	1.Positivo	2.No	2.No	1.Si	68	18	48.9	2.No	1.Si	2.No	2.No	2.No	severo	severe	normal	0	Less than Basic	Student	Urban
D0386	17	2.Masculino	3.Mestizo	4	1.Si	1.Si	1.Si	1.Si	1.Si	1.Si	2.No	1.Si	1.Si	1.Si	1.Si	2.No	4.39	1.97	1.83	44.5	67	119	187	2.No		2.No	2.No	1.Si	1.Positivo	1.Positivo	1.Positivo	2.No	2.No	1.Si	122	44	45.8	2.No	2.No	2.No	2.No	2.No	Moderado	Non-severe	obese	0	Basic Intermediate	Student	Urban
D0270	10	1.Femenino	3.Mestizo	3	2.No	1.Si	1.Si	1.Si	1.Si	2.No	1.Si	1.Si	1.Si	2.No	1.Si	1.Si	6.61	1.89	4.01	48.4	32	24	76	2.No		2.No	2.No	1.Si	1.Positivo	1.Positivo	1.Positivo	2.No	2.No	1.Si	33	22	51.4	2.No	1.Si	2.No	2.No	2.No	Moderado	Non-severe	obese	0	Basic Intermediate	Student	Urban
D0382	12	1.Femenino	1.Blando	2	2.No	2.No	2.No	1.Si	1.Si	1.Si	2.No	1.Si	2.No	2.No	1.Si	2.No	3.95	3.09	0.56	36.2	87	29	61	1.Si	6	2.No	2.No	1.Si	1.Positivo	2.Negativo	1.Positivo	2.No	2.No	1.Si	47	87	44.3	1.Si	1.Si	2.No	2.No	2.No	severo	severe	obese	0	Basic Intermediate	Student	Urban
D0387	9	2.Masculino	3.Mestizo	3	1.Si	1.Si	1.Si	1.Si	1.Si	2.No	1.Si	1.Si	2.No	1.Si	1.Si	1.Si	8.22	1.06	6.07	39.7	23	69	141	2.No		2.No	2.No	1.Si	1.Positivo	1.Positivo	1.Positivo	2.No	2.No	1.Si	80	22	43.1	2.No	1.Si	2.No	2.No	2.No	Moderado	Non-severe	overweight	0	Less than Basic	Student	Rural
D0388	21	2.Masculino	3.Mestizo	3	2.No	2.No	2.No	1.Si	1.Si	2.No	2.No	1.Si	2.No	2.No	2.No	2.No	13.48	4.33	6.95	41.3	32	212	226	2.No		2.No	2.No	1.Si	1.Positivo	2.Negativo	2.Negativo	2.No	2.No	1.Si	212	29	43	2.No	2.No	2.No	2.No	2.No	Moderado	Non-severe	normal	0	Less than Basic	Unemployed None	Urban
D0390	17	2.Masculino	3.Mestizo	4	2.No	1.Si	2.No	1.Si	1.Si	1.Si	1.Si	1.Si	2.No	2.No	1.Si	2.No	5.09	1.7	2.93	47.9	42	24	56	2.No		2.No	2.No	1.Si	1.Positivo	1.Positivo	2.Negativo	2.No	2.No	1.Si	103	42	51	2.No	2.No	2.No	2.No	2.No	Moderado	Non-severe	overweight	0	Advanced	Student	Urban
D0391	0.2	2.Masculino	3.Mestizo	4	2.No	2.No	2.No	2.No	2.No	2.No	1.Si	1.Si	1.Si	1.Si	2.No	2.No	13.33	3.53	8.27	28.2	774	21	30	2.No		2.No	2.No	1.Si	2.Negativo	2.Negativo	1.Positivo	2.No	2.No	2.No				2.No	2.No	2.No	2.No	2.No	Normal	Non-severe	overweight	0	Less than Basic	Unemployed None	Urban
D0392	0.7	1.Femenino	1.Blando	2	2.No	1.Si	2.No	1.Si	1.Si	2.No	1.Si	2.No	1.Si	2.No	1.Si	2.No	16.03	1.73	12.88	34	43	71	168	2.No		2.No	2.No	1.Si	2.Negativo	1.Positivo	1.Positivo	2.No	2.No	1.Si	87	34	37.3	2.No	1.Si	2.No	2.No	2.No	Moderado	Non-severe	obese	0	Less than Basic	Unemployed None	Urban
D0394	40	1.Femenino	3.Mestizo	5	2.No	1.Si	1.Si	1.Si	1.Si	1.Si	1.Si	1.Si	2.No	1.Si	2.No	2.No	4.19	1.92	1.87	30.6	33	338	664	2.No		2.No	2.No	1.Si	1.Positivo	1.Positivo	1.Positivo	2.No	2.No	2.No	338	22	40.7	2.No	2.No	2.No	2.No	1.Si	severo	severe	normal	0	Less than Basic	House wive	Urban
D0396	3	2.Masculino	3.Mestizo	4	2.No	1.Si	1.Si	1.Si	1.Si	1.Si	1.Si	2.No	2.No	2.No	1.Si	2.No	6.8	2.21	4.04	40.6	43	44	109	2.No		2.No	2.No	1.Si	1.Positivo	1.Positivo	1.Positivo	2.No	2.No	1.Si	73	26	46.4	2.No	1.Si	2.No	2.No	2.No	Moderado	Non-severe	normal	0	Less than Basic	Student	Urban
D0397	2	1.Femenino	1.Blando	2	2.No	1.Si	2.No	2.No	2.No	2.No	1.Si	1.Si	1.Si	1.Si	2.No	2.No	5.53	2.02	2.99	34.9	418	18	52	2.No		2.No	2.No	1.Si	1.Positivo	2.Negativo	2.Negativo	2.No	2.No	1.Si	27	215	43.1	2.No	2.No	2.No	2.No	2.No	severo	severe	normal	0	Less than Basic	Unemployed None	Urban
D0398	29	2.Masculino	3.Mestizo	3	2.No	1.Si	1.Si	1.Si	1.Si	1.Si	1.Si	2.No	1.Si	2.No	1.Si	2.No	2.9	1.83	0.85	46.5	37	260	325	2.No		2.No	2.No	1.Si	1.Positivo	2.Negativo	2.Negativo	2.No	2.No	2.No	593	18	46.9	2.No	2.No	2.No	2.No	2.No	severo	severe	overweight	0	Advanced	Employee	Urban
D0380	30	1.Femenino	2.Negro	2	2.No	2.No	2.No	2.No	2.No	1.Si	2.No	1.Si	1.Si	2.No	2.No	2.No	3.2	2.21	0.75	33.6	45	20	99	1.Si	6	2.No	2.No	1.Si	1.Positivo	1.Positivo	2.Negativo	2.No	2.No	1.Si	26	33	36.6	2.No	2.No	2.No	2.No	2.No	Moderado	Non-severe	obese	0	Basic Intermediate	House wive	Urban
D0381	16	1.Femenino	3.Mestizo	1	2.No	1.Si	1.Si	1.Si	1.Si	1.Si	1.Si	2.No	2.No	2.No	1.Si	1.Si	18.9	18.24	0.43	25.3	353	18	33	1.Si	7	2.No	2.No	1.Si	1.Positivo	2.Negativo	2.Negativo	2.No	1.Si	1.Si	26	6	33.8	1.Si	2.No	2.No	2.No	2.No	severo	severe	overweight	0	Basic Intermediate	Student	Urban
D0389	13	2.Masculino	3.Mestizo	2	2.No	2.No	2.No	1.Si	1.Si	2.No	2.No	2.No	2.No	2.No	1.Si	2.No	1.37	0.44	0.85	15.3	88	17	42	2.No		2.No	2.No	1.Si	1.Positivo	1.Positivo	2.Negativo	2.No	2.No	2.No	17	44	23.5	2.No	2.No	2.No	2.No	2.No	severo	severe	normal	0	Basic Intermediate	Student	Urban
D0395	2	2.Masculino	3.Mestizo	2	1.Si	1.Si	2.No	2.No	2.No	2.No	1.Si	1.Si	2.No	2.No	1.Si	2.No	13.84	8.84	2.88	34.4	407	22	40	2.No		2.No	2.No	1.Si	1.Positivo	2.Negativo	2.Negativo	2.No	2.No	2.No	38	195	37.3	2.No	2.No	2.No	2.No	2.No	Normal	Non-severe	overweight	0	Less than Basic	Unemployed None	Urban
D0393	68	2.Masculino	3.Mestizo	4	2.No	1.Si	1.Si	1.Si	1.Si	2.No	1.Si	2.No	2.No	2.No	2.No	1.Si	7.65	7.11	0.22	38.6	320	105	37	2.No		2.No	2.No	1.Si	1.Positivo	2.Negativo	2.Negativo	2.No	2.No	2.No	314	176	42.5	2.No	2.No	2.No	2.No	2.No	Normal	Non-severe	normal	0	Less than Basic	Unemployed None	Urban
D0400	13	2.Masculino	3.Mestizo	3	2.No	1.Si	1.Si	2.No	2.No	2.No	2.No	2.No	2.No	2.No	2.No	1.Si	3.33	2.46	0.6	44.6	82	40	37	2.No		2.No	2.No	1.Si	1.Positivo	1.Positivo	2.Negativo	2.No	2.No	2.No	1023	41	47.8	2.No	2.No	2.No	2.No	2.No	Moderado	Non-severe	obese	0	Basic Intermediate	Student	Urban
D0402	29	1.Femenino	1.Blando	5	2.No	1.Si	1.Si	1.Si	1.Si	2.No	1.Si	1.Si	2.No	2.No	1.Si	2.No	2.06	1.54	0.43	34.8	50	678	1059	1.Si	3	2.No	2.No	1.Si	1.Positivo	1.Positivo	2.Negativo	2.No	2.No	2.No	708	37	36.9	2.No	2.No	2.No	2.No	2.No	Moderado	Non-severe	normal	0	Advanced	Student	Urban
D0399	83	1.Femenino	3.Mestizo	3	2.No	1.Si	1.Si	1.Si	1.Si	2.No	2.No	1.Si	1.Si	2.No	2.No	1.Si	5.35	3.21	1.65	55.7	154			1.Si	7	2.No	2.No	1.Si	1.Positivo	2.Negativo	2.Negativo	2.No	2.No	2.No		121	60.3	2.No	2.No	2.No	2.No	2.No	Normal	Non-severe	overweight	1	Less than Basic	House wive	Urban
D0404	1	2.Masculino	3.Mestizo	5	1.Si	1.Si	1.Si	1.Si	1.Si	1.Si	2.No	2.No	2.No	2.No	1.Si	1.Si	5.32	3.73	0.87	39.2	193	37	109	2.No		2.No	2.No	1.Si	1.Positivo	1.Positivo	2.Negativo	2.No	2.No	2.No	37	47	39.3	2.No	2.No	2.No	2.No	2.No	Moderado	Non-severe	obese	0	Less than Basic	Unemployed None	Urban
D0405	11	2.Masculino	3.Mestizo	5	2.No	1.Si	2.No	1.Si	2.No	1.Si	2.No	1.Si	2.No	1.Si	1.Si	2.No	4.17	1.44	2.09	49.4	38	79	121	2.No		2.No	2.No	1.Si	1.Positivo	1.Positivo	1.Positivo	2.No	2.No	1.Si	184	28	50.6	2.No	1.Si	2.No	2.No	1.Si	Moderado	Non-severe	obese	0	Less than Basic	Student	Urban
D0406	16	1.Femenino	3.Mestizo	4	2.No	1.Si	2.No	1.Si	1.Si	1.Si	1.Si	2.No	2.No	1.Si	1.Si	2.No	5.4	2.4	2.66	39.2	72	165	255	2.No		2.No	2.No	1.Si	1.Positivo	1.Positivo	1.Positivo	2.No	2.No	2.No	165	65	42.8	2.No	2.No	2.No	2.No	2.No	Normal	Non-severe	obese	0	Basic Intermediate	Student	Urban
D0407	12	1.Femenino	3.Mestizo	5	2.No	1.Si	1.Si	1.Si	1.Si	1.Si	1.Si	1.Si	2.No	2.No	1.Si	2.No	3.17	1.24	1.67	38.7	41	17	47	2.No		2.No	2.No	1.Si	3.Sin Dato	1.Positivo	1.Positivo	2.No	2.No	1.Si	62	25	44	2.No	1.Si	2.No	2.No	2.No	Moderado	Non-severe	obese	0	Basic Intermediate	Student	Urban
D0410	14	1.Femenino	3.Mestizo	4	2.No	1.Si	1.Si	1.Si	1.Si	1.Si	1.Si	1.Si	1.Si	1.Si	1.Si	2.No	2.39	1.16	0.85	41.7	68	335	412	2.No		2.No	2.No	1.Si	1.Positivo	2.Negativo	2.Negativo	2.No	2.No	2.No	392	56	44.4	2.No	2.No	2.No	2.No	2.No	Normal	Non-severe	obese	0	Basic Intermediate	Student	Urban
D0412	3	1.Femenino	3.Mestizo	1	2.No	1.Si	1.Si	1.Si	1.Si	1.Si	2.No	2.No	2.No	1.Si	1.Si	2.No	3.55	0.39	2.97	40.2	73	39	81	2.No		2.No	2.No	1.Si	1.Positivo	2.Negativo	1.Positivo	2.No	2.No	2.No	39	73	42	2.No	2.No	2.No	2.No	2.No	Normal	Non-severe	normal	0	Less than Basic	Student	Urban
D0413	12	2.Masculino	3.Mestizo	2	2.No	1.Si	1.Si	1.Si	1.Si	2.No	1.Si	1.Si	1.Si	1.Si	1.Si	2.No	2.9	1.02	1.47	36.5	37	40	123	2.No		2.No	2.No	1.Si	1.Positivo	1.Positivo	2.Negativo	2.No	2.No	1.Si	90	28	46.5	2.No	1.Si	2.No	2.No	1.Si	severo	severe	overweight	0	Basic Intermediate	Student	Urban
D0415	14	2.Masculino	3.Mestizo	4	2.No	2.No	2.No	1.Si	1.Si	1.Si	1.Si	1.Si	2.No	2.No	2.No	2.No	3.91	2.5	1.2	41	199	30	46	2.No		2.No	2.No	1.Si	1.Positivo	2.Negativo	1.Positivo	2.No	2.No	2.No	80	128	45.7	2.No	2.No	2.No	2.No	2.No	Normal	Non-severe	overweight	0	Basic Intermediate	Student	Urban
D0416	13	2.Masculino	3.Mestizo	4	2.No	1.Si	1.Si	1.Si	1.Si	1.Si	1.Si	1.Si	1.Si	2.No	1.Si	2.No	4.16	1.09	2.47	42.8	43	63	131	2.No		2.No	2.No	1.Si	1.Positivo	1.Positivo	1.Positivo	2.No	2.No	1.Si	141	38	51.2	2.No	1.Si	2.No	2.No	2.No	Moderado	Non-severe	normal	0	Basic Intermediate	Student	Urban
D0417	28	1.Femenino	2.Negro	3	2.No	1.Si	1.Si	1.Si	1.Si	2.No	1.Si	1.Si	2.No	2.No	2.No	2.No	7.45	6.5	0.35	30.6	156	60	65	2.No		2.No	2.No	1.Si	1.Positivo	1.Positivo	2.Negativo	2.No	2.No	2.No	60	131	32.7	2.No	2.No	2.No	2.No	2.No	Normal	Non-severe	obese	0	Advanced	Employee	Urban
D0419	0.5	2.Masculino	3.Mestizo	4	2.No	2.No	2.No	1.Si	1.Si	2.No	2.No	2.No	1.Si	2.No	2.No	2.No	4.48	2.81	1.16	34	202	22	52	2.No		2.No	2.No	1.Si	2.Negativo	2.Negativo	1.Positivo	2.No	2.No	2.No	23	202	34.2	2.No	2.No	2.No	2.No	2.No	Normal	Non-severe	obese	0	Less than Basic	Unemployed None	Rural
D0420	16	2.Masculino	3.Mestizo	3	2.No	1.Si	1.Si	1.Si	1.Si	1.Si	1.Si	1.Si	1.Si	1.Si	1.Si	2.No	2.97	0.89	1.61	39.2	9	226	508	2.No		2.No	2.No	1.Si	1.Positivo		3.Sin Dato	2.No	2.No	1.Si	247	9	43.1	2.No	1.Si	2.No	2.No	2.No	severo	severe	overweight	0	Basic Intermediate	Student	Urban
D0401	2	1.Femenino	1.Blando	5	2.No	1.Si	1.Si	1.Si	1.Si	2.No	1.Si	1.Si	1.Si	1.Si	1.Si	2.No	3.04	1.76	1.06	26.5	123	21	54	1.Si	4	2.No	2.No	1.Si	1.Positivo	1.Positivo	2.Negativo	2.No	2.No	1.Si	264	13	36.6	1.Si	1.Si	2.No	2.No	2.No	severo	severe	normal	0	Less than Basic	Unemployed None	Urban
D0403	32	2.Masculino	3.Mestizo	3	1.Si	1.Si	1.Si	1.Si	1.Si	2.No	2.No	1.Si	2.No	2.No	1.Si	2.No	3.81	1.25	1.9	45	27	69	150	1.Si	3	2.No	2.No	1.Si	1.Positivo	2.Negativo	2.Negativo	2.No	2.No	2.No	89	16	58.2	2.No	1.Si	2.No	2.No	2.No	severo	severe	normal	0	Advanced	Employee	Urban
D0408	14	1.Femenino	3.Mestizo	4	2.No	1.Si	1.Si	1.Si	1.Si	2.No	2.No	1.Si	2.No	1.Si	1.Si	2.No	7.61	6.36	0.75	29.8	134	27	49	1.Si	2	2.No	2.No	1.Si	1.Positivo	2.Negativo	2.Negativo	2.No	2.No	1.Si	92	14	34.7	1.Si	1.Si	2.No	2.No	2.No	severo	severe	obese	0	Basic Intermediate	Student	Urban
D0409	3	2.Masculino	3.Mestizo	2	2.No	1.Si	1.Si	1.Si	1.Si	2.No	1.Si	1.Si	2.No	2.No	1.Si	2.No	5.05	3.26	1.31	36.7	331	19	32	2.No		2.No	2.No	1.Si	1.Positivo	2.Negativo	2.Negativo	2.No	2.No	2.No	19	221	41.4	2.No	2.No	2.No	2.No	2.No	Normal	Non-severe	normal	0	Less than Basic	Student	Urban
D0411	10	1.Femenino	3.Mestizo	5	2.No	1.Si	2.No	1.Si	1.Si	2.No	1.Si	1.Si	2.No	2.No	1.Si	2.No	9.73	8.65	0.26	37.4	273	15	33	2.No		2.No	2.No	1.Si	1.Positivo	1.Positivo	2.Negativo	2.No	2.No	2.No	34	54	40.4	2.No	2.No	2.No	2.No	2.No	Normal	Non-severe	underweight	0	Less than Basic	Student	Urban
D0414	17	2.Masculino	1.Blando	5	2.No	1.Si	2.No	1.Si	1.Si	1.Si	1.Si	1.Si	2.No	2.No	1.Si	2.No	2.13	1.28	0.62	50.7	113	64	88	2.No		2.No	2.No	1.Si	2.Negativo	1.Positivo	1.Positivo	2.No	2.No	1.Si	167	68	54.2	2.No	2.No	2.No	2.No	2.No	Moderado	Non-severe	obese	1	Basic Intermediate	Student	Urban
D0418	18	1.Femenino	3.Mestizo	5	2.No	1.Si	1.Si	1.Si	1.Si	2.No	2.No	2.No	1.Si	2.No	1.Si	2.No	9.27	7.14	1.37	29.5	123	48	76	2.No		2.No	2.No	1.Si	2.Negativo	1.Positivo	1.Positivo	2.No	2.No	2.No	48	78	34.5	2.No	2.No	2.No	2.No	2.No	Moderado	Non-severe	obese	0	Basic Intermediate	Freelance work	Urban
D0421	32	1.Femenino	3.Mestizo	1	2.No	1.Si	1.Si	1.Si	1.Si	1.Si	1.Si	2.No	1.Si	1.Si	1.Si	2.No	4.72	3.89	0.42	41.9	472			2.No		2.No	2.No	1.Si	1.Positivo		3.Sin Dato	2.No	2.No	1.Si		472	41.9	2.No	2.No	2.No	2.No	2.No	Moderado	Non-severe	normal	0	Advanced	Employee	Urban
D0424	14	1.Femenino	3.Mestizo	2	2.No	1.Si	1.Si	2.No	2.No	1.Si	1.Si	1.Si	2.No	1.Si	1.Si	1.Si	4.04	0.86	2.97	39.1	80	584	958	2.No		2.No	2.No	1.Si	1.Positivo	2.Negativo	2.Negativo	2.No	2.No	1.Si	599	80	42.1	2.No	2.No	2.No	2.No	2.No	Moderado	Non-severe	obese	0	Basic Intermediate	Student	Urban
D0425	41	2.Masculino	3.Mestizo	4	2.No	1.Si	2.No	1.Si	1.Si	2.No	1.Si	1.Si	2.No	2.No	1.Si	2.No	3.41	2.25	0.81	46.3	138			2.No		2.No	2.No	1.Si	1.Positivo	1.Positivo	2.Negativo	2.No	2.No	1.Si		67	51.4	2.No	2.No	2.No	2.No	2.No	Moderado	Non-severe	normal	0	Less than Basic	Employee	Urban
D0426	16	2.Masculino	3.Mestizo	5	2.No	1.Si	1.Si	1.Si	1.Si	1.Si	2.No	2.No	1.Si	2.No	1.Si	2.No	3.13	0.94	1.67	48.3	35	97	170	2.No		2.No	2.No	1.Si	1.Positivo	1.Positivo	1.Positivo	2.No	2.No	1.Si	254	25	52.8	2.No	2.No	2.No	2.No	2.No	Moderado	Non-severe	obese	0	Basic Intermediate	Student	Urban
D0427	14	2.Masculino	3.Mestizo	4	2.No	1.Si	1.Si	1.Si	1.Si	2.No	1.Si	1.Si	2.No	2.No	1.Si	2.No	2.71	1.29	1.11	40.8	28	99	186	1.Si	2	2.No	2.No	1.Si	1.Positivo	1.Positivo	1.Positivo	2.No	2.No	1.Si	224	22	51.5	2.No	2.No	2.No	2.No	2.No	severo	severe	obese	0	Basic Intermediate	Student	Urban
D0429	13	1.Femenino	3.Mestizo	2	2.No	1.Si	1.Si	1.Si	1.Si	2.No	1.Si	1.Si	2.No	2.No	2.No	2.No	4.85	0.67	3.97	40.4	62	97	136	2.No		2.No	2.No	1.Si	2.Negativo	1.Positivo	1.Positivo	2.No	2.No	2.No	122	61	44.3	2.No	2.No	2.No	2.No	2.No	Normal	Non-severe	normal	0	Basic Intermediate	Student	Rural
D0430	31	1.Femenino	3.Mestizo	4	2.No	1.Si	1.Si	1.Si	1.Si	2.No	1.Si	1.Si	2.No	1.Si	2.No	2.No	4.94	2.84	1.61	31.8	41	111	308	1.Si	2	2.No	2.No	1.Si	1.Positivo	2.Negativo	2.Negativo	2.No	2.No	2.No	111	41	35.9	2.No	2.No	2.No	2.No	2.No	Moderado	Non-severe	obese	1	Advanced	Employee	Urban
D0431	67	1.Femenino	3.Mestizo	1	2.No	1.Si	2.No	1.Si	1.Si	1.Si	1.Si	1.Si	1.Si	1.Si	1.Si	1.Si	4.67	1.93	2.18	26.9	16	110	292	2.No		2.No	2.No	1.Si	2.Negativo	1.Positivo	1.Positivo	2.No	2.No	2.No	110	13	31.7	2.No	1.Si	2.No	2.No	2.No	severo	severe	normal	1	Less than Basic	House wive	Rural
D0432	11	2.Masculino	3.Mestizo	3	2.No	1.Si	1.Si	1.Si	1.Si	1.Si	1.Si	1.Si	2.No	2.No	1.Si	2.No	3.44	2.51	0.6	41.8	150	123	176	2.No		2.No	2.No	1.Si	1.Positivo	1.Positivo	1.Positivo	2.No	2.No	2.No	130	122	45.6	2.No	2.No	2.No	2.No	2.No	Normal	Non-severe	overweight	0	Basic Intermediate	Student	Urban
D0433	14	2.Masculino	3.Mestizo	5	2.No	1.Si	1.Si	1.Si	1.Si	1.Si	1.Si	1.Si	2.No	2.No	1.Si	2.No	7.54	2.69	4.2	40.7	78	134	195	2.No		2.No	2.No	1.Si	1.Positivo		2.Negativo	2.No	2.No	1.Si	185	68	45.4	2.No	1.Si	2.No	2.No	2.No	Moderado	Non-severe	normal	0	Less than Basic	Unemployed None	Urban
D0434	11	1.Femenino	3.Mestizo	4	2.No	1.Si	1.Si	1.Si	1.Si	1.Si	1.Si	1.Si	1.Si	1.Si	1.Si	2.No	4.76	0.44	3.76	42.7	37	53	96	2.No		2.No	2.No	1.Si	2.Negativo	1.Positivo	1.Positivo	2.No	2.No	2.No	55	28	45.7	2.No	2.No	2.No	2.No	2.No	Moderado	Non-severe	normal	0	Basic Intermediate	Student	Urban
D0435	12	2.Masculino	3.Mestizo	5	2.No	1.Si	1.Si	1.Si	1.Si	1.Si	1.Si	1.Si	1.Si	2.No	2.No	2.No	8.18	5.36	2.11	36.7	81	73	190	2.No		2.No	2.No	1.Si	1.Positivo	1.Positivo	1.Positivo	2.No	2.No	1.Si	73	29	55.5	2.No	1.Si	2.No	2.No	2.No	severo	severe	underweight	0	Basic Intermediate	Student	Urban
D0436	37	1.Femenino	3.Mestizo	11	2.No	1.Si	1.Si	1.Si	1.Si	1.Si	1.Si	1.Si	2.No	1.Si	1.Si	2.No	11.39	6.97	3.61	40.4	40	78	70	2.No		2.No	2.No	1.Si	1.Positivo	1.Positivo	2.Negativo	2.No	2.No	2.No	84	40	47.2	2.No	1.Si	2.No	2.No	2.No	Moderado	Non-severe	overweight	0	Less than Basic	Employee	Urban
D0437	1	2.Masculino	3.Mestizo	5	2.No	1.Si	1.Si	1.Si	1.Si	1.Si	1.Si	1.Si	2.No	1.Si	1.Si	2.No	9.41	6.22	2.65	32.6	326	10	49	2.No		2.No	2.No	1.Si	1.Positivo	2.Negativo	1.Positivo	2.No	2.No	2.No	11	230	34.6	2.No	2.No	2.No	2.No	2.No	Normal	Non-severe	overweight	0	Less than Basic	Unemployed None	Urban
D0438	22	1.Femenino	2.Negro	6	2.No	1.Si	1.Si	2.No	2.No	2.No	1.Si	1.Si	2.No	2.No	2.No	2.No	5.59	3.54	1.6	30.8	130	10	23	2.No		2.No	2.No	1.Si	2.Negativo	1.Positivo	1.Positivo	2.No	2.No	2.No	11	106	32.2	2.No	2.No	2.No	2.No	2.No	Normal	Non-severe	normal	0	Basic Intermediate	House wive	Urban
D0439	10	2.Masculino	3.Mestizo	5	2.No	2.No	2.No	1.Si	1.Si	1.Si	1.Si	2.No	1.Si	2.No	1.Si	2.No	2.77	1.91	0.75	36.6	106	64	117	2.No		2.No	2.No	1.Si	1.Positivo	2.Negativo	1.Positivo	2.No	2.No	2.No	64	106	36.6	2.No	2.No	2.No	2.No	2.No	Normal	Non-severe	normal	0	Less than Basic	Student	Urban
D0440	0.3	1.Femenino	1.Blando	3	2.No	2.No	2.No	1.Si	1.Si	1.Si	1.Si	1.Si	1.Si	2.No	1.Si	2.No	8.97	0.99	7.3	29.4	111	95	316	2.No		2.No	2.No	1.Si	1.Positivo	2.Negativo	1.Positivo	2.No	2.No	1.Si	95	56	38	2.No	2.No	2.No	2.No	2.No	severo	severe	obese	0	Less than Basic	Unemployed None	Urban
D0441	31	1.Femenino	3.Mestizo	5	2.No	1.Si	1.Si	1.Si	1.Si	1.Si	1.Si	1.Si	1.Si	1.Si	1.Si	2.No	6.37	1.83	3.72	41.7	19	109	129	2.No		2.No	2.No	1.Si	3.Sin Dato		1.Positivo	2.No	2.No	2.No	109	15	49.2	2.No	2.No	2.No	2.No	2.No	severo	severe	overweight	0	Basic Intermediate	Employee	Urban
D0442	19	1.Femenino	3.Mestizo	4	2.No	1.Si	1.Si	2.No	2.No	2.No	1.Si	1.Si	1.Si	1.Si	2.No	2.No	4.89	1.53	2.72	42.4	30	255	341	1.Si	2	2.No	2.No	1.Si	1.Positivo	2.Negativo	2.Negativo	2.No	2.No	2.No	508	29	47.1	2.No	1.Si	2.No	2.No	2.No	Moderado	Non-severe	normal	0	Basic Intermediate	Employee	Urban
D0443	7	2.Masculino	3.Mestizo	3	2.No	1.Si	1.Si	1.Si	1.Si	1.Si	1.Si	1.Si	2.No	2.No	1.Si	2.No	9.41	2.15	6.24	37.4	30	130	225	2.No		2.No	2.No	1.Si	1.Positivo		3.Sin Dato	2.No	2.No	1.Si	130	30	43.1	1.Si	2.No	2.No	2.No	2.No	severo	severe	normal	0	Less than Basic	Student	Urban
D0445	15	1.Femenino	3.Mestizo	4	2.No	2.No	2.No	2.No	2.No	1.Si	2.No	1.Si	2.No	1.Si	1.Si	2.No	3.29	0.88	2.16	35.6	30	29	75	2.No		2.No	2.No	1.Si	2.Negativo	1.Positivo	1.Positivo	2.No	2.No	2.No	140	16	40.1	2.No	2.No	2.No	2.No	2.No	severo	severe	obese	0	Basic Intermediate	Student	Urban
D0448	12	1.Femenino	3.Mestizo	5	2.No	1.Si	1.Si	1.Si	1.Si	2.No	2.No	1.Si	2.No	1.Si	2.No	2.No	5.91	1.23	3.74	44.6	43	25	62	2.No		2.No	2.No	1.Si	2.Negativo	1.Positivo	1.Positivo	2.No	2.No	2.No	26	36	46.4	2.No	2.No	2.No	2.No	2.No	Moderado	Non-severe	obese	0	Basic Intermediate	Student	Urban
D0449	6	2.Masculino	3.Mestizo	2	2.No	2.No	2.No	2.No	1.Si	1.Si	2.No	1.Si	2.No	2.No	1.Si	1.Si	10.72	8.91	1.07	37.7	402	18	30	2.No		2.No	2.No	1.Si	2.Negativo	1.Positivo	1.Positivo	2.No	2.No	2.No	18	355	41.6	2.No	2.No	2.No	2.No	2.No	Normal	Non-severe	normal	0	Less than Basic	Student	Urban
D0453	15	1.Femenino	3.Mestizo	3	2.No	1.Si	1.Si	1.Si	2.No	1.Si	1.Si	1.Si	2.No	1.Si	1.Si	2.No	3.74	0.97	2.54	41.7	156	68	99	2.No		2.No	2.No	1.Si	1.Positivo	2.Negativo	1.Positivo	2.No	2.No	2.No	68	156	41.7	2.No	2.No	2.No	2.No	2.No	Normal	Non-severe	overweight	0	Basic Intermediate	Student	Urban
D0422	3	1.Femenino	3.Mestizo	5	1.Si	1.Si	1.Si	1.Si	1.Si	1.Si	2.No	1.Si	2.No	1.Si	2.No	1.Si	13.76	10.8	2.42	26.6	373	978	590	1.Si	2	2.No	2.No	1.Si	2.Negativo	1.Positivo	1.Positivo	2.No	2.No	2.No	978	179	46.4	2.No	2.No	2.No	2.No	2.No	severo	severe	obese	1	Less than Basic	Unemployed None	Urban
D0423	3	2.Masculino	3.Mestizo	3	2.No	1.Si	1.Si	2.No	2.No	1.Si	2.No	1.Si	1.Si	2.No	1.Si	1.Si	3.48	1.74	1.49	40.1	34	32	89	1.Si	2	2.No	2.No	1.Si	1.Positivo	1.Positivo	1.Positivo	2.No	2.No	1.Si	41	22	43	2.No	1.Si	2.No	2.No	2.No	Moderado	Non-severe	normal	0	Less than Basic	Student	Urban
D0428	5	1.Femenino	3.Mestizo	7	2.No	2.No	2.No	1.Si	1.Si	2.No	2.No	2.No	2.No	2.No	2.No	2.No	10.71	4.86	4.17	34.5	676	26	34	2.No		2.No	2.No	1.Si	2.Negativo	2.Negativo	1.Positivo	2.No	2.No	2.No	36	219	36.5	2.No	1.Si	2.No	2.No	2.No	Moderado	Non-severe	normal	1	Less than Basic	Student	Urban
D0444	1	2.Masculino	1.Blando	7	1.Si	1.Si	1.Si	1.Si	1.Si	1.Si	2.No	1.Si	2.No	1.Si	2.No	1.Si	5.55	1.13	4.06	31.7	53	97	347	1.Si	1	2.No	2.No	1.Si	1.Positivo	2.Negativo	1.Positivo	2.No	2.No	1.Si	163	53	35.1	2.No	2.No	2.No	2.No	2.No	Moderado	severe	obese	0	Less than Basic	Unemployed None	Urban
D0446	0.1	2.Masculino	3.Mestizo	5	1.Si	1.Si	1.Si	1.Si	1.Si	2.No	1.Si	1.Si	2.No	2.No	2.No	2.No	3.63	0.72	2.74	36.1	102	14	164	2.No		2.No	2.No	1.Si	1.Positivo	2.Negativo	1.Positivo	2.No	2.No	2.No	15	51	38.9	2.No	2.No	2.No	2.No	2.No	Normal	Non-severe	obese	1	Less than Basic	Unemployed None	Urban
D0447	8	2.Masculino	3.Mestizo	5	2.No	1.Si	1.Si	1.Si	2.No	2.No	1.Si	1.Si	1.Si	2.No	1.Si	2.No	10.89	7.77	2.58	37.6	127	23	32	2.No		2.No	2.No	1.Si	1.Positivo	2.Negativo	1.Positivo	2.No	2.No	2.No	23	80	43.1	2.No	1.Si	2.No	2.No	2.No	Moderado	Non-severe	normal	0	Less than Basic	Student	Urban
D0450	17	2.Masculino	3.Mestizo	2	2.No	1.Si	1.Si	1.Si	1.Si	1.Si	1.Si	1.Si	1.Si	1.Si	1.Si	2.No	2.58	1.32	1.02	47.3	76	62	78	2.No		2.No	2.No	1.Si	1.Positivo	1.Positivo	2.Negativo	2.No	2.No	2.No	316	53	54.1	2.No	2.No	2.No	2.No	2.No	Normal	Non-severe	obese	0	Basic Intermediate	Unemployed None	Urban
D0451	36	1.Femenino	1.Blando	3	2.No	1.Si	1.Si	1.Si	1.Si	1.Si	2.No	1.Si	2.No	2.No	1.Si	2.No	3.64	1.1	2.29	40	65	103	114	1.Si	2	2.No	2.No	1.Si	2.Negativo	1.Positivo	1.Positivo	2.No	2.No	2.No	237	26	44	2.No	2.No	2.No	2.No	2.No	Moderado	Non-severe	normal	0	Basic Intermediate	Employee	Urban
D0454	15	1.Femenino	3.Mestizo	4	2.No	1.Si	1.Si	1.Si	1.Si	1.Si	1.Si	1.Si	2.No	1.Si	1.Si	2.No	8.05	2.35	4.91	41	97	71	95	2.No		2.No	2.No	1.Si	2.Negativo	1.Positivo	1.Positivo	2.No	2.No	1.Si	71	71	50	2.No	2.No	2.No	2.No	2.No	severo	severe	obese	0	Basic Intermediate	Student	Urban
D0456	13	2.Masculino	3.Mestizo	4	2.No	1.Si	1.Si	1.Si	1.Si	2.No	1.Si	1.Si	1.Si	1.Si	2.No	2.No	3.47	1.05	2.14	39.4	26	59	234	2.No		2.No	2.No	1.Si	2.Negativo	1.Positivo	1.Positivo	2.No	2.No	1.Si	78	13	46.3	2.No	1.Si	2.No	2.No	2.No	severo	severe	obese	0	Basic Intermediate	Employee	Urban
D0457	14	2.Masculino	3.Mestizo	2	2.No	1.Si	1.Si	1.Si	1.Si	2.No	1.Si	1.Si	2.No	2.No	2.No	1.Si	12.62	9.45	2.13	29.1	193	120	254	2.No		2.No	2.No	1.Si	1.Positivo	1.Positivo	2.Negativo	2.No	2.No	2.No	121	69	29.1	2.No	1.Si	2.No	2.No	2.No	Moderado	Non-severe	normal	0	Basic Intermediate	Student	Urban
D0452	62	1.Femenino	2.Negro	3	2.No	1.Si	1.Si	1.Si	1.Si	1.Si	1.Si	1.Si	1.Si	1.Si	1.Si	2.No	4.51	1.65	2.23	37	19	54	130	2.No		2.No	2.No	1.Si	1.Positivo	1.Positivo	1.Positivo	2.No	2.No	2.No	108	19	41.6	2.No	2.No	2.No	2.No	2.No	severo	severe	normal	0	Basic Intermediate	House wive	Urban
D0455	31	1.Femenino	3.Mestizo	5	2.No	1.Si	1.Si	1.Si	1.Si	1.Si	2.No	1.Si	2.No	1.Si	2.No	2.No	6.38	2.31	3.5	34.2	11	178	213	1.Si	3	2.No	2.No	1.Si	1.Positivo	1.Positivo	1.Positivo	2.No	1.Si	2.No	178	11	45.4	2.No	1.Si	2.No	2.No	2.No	severo	severe	overweight	0	Basic Intermediate	Freelance work	Urban
D0365	0.0191781	1.Femenino	3.Mestizo		2.No	2.No	2.No	2.No	2.No	2.No	2.No	2.No	2.No	2.No	2.No	2.No	10.02	6.01	3.01	57	88	11	56	1.Si	11	2.No	2.No	1.Si	2.Negativo	1.Positivo	1.Positivo	2.No	2.No	2.No	11	49	57	2.No	2.No	2.No	2.No	2.No	Moderado	Non-severe	normal	0	Less than Basic	Unemployed None	Urban
D0458	83	2.Masculino	3.Mestizo	14	2.No	1.Si	1.Si	1.Si	1.Si	2.No	2.No	1.Si	2.No	2.No	2.No	2.No	7.03	2.64	3.42	44.9	31	98	130	2.No		2.No	2.No	1.Si	2.Negativo	1.Positivo	1.Positivo	2.No	2.No	2.No	99	31	48.8	2.No	2.No	2.No	2.No	2.No	Moderado	Non-severe	normal	1	Less than Basic	Unemployed None	Rural
D0459	14	1.Femenino	3.Mestizo	2	2.No	1.Si	1.Si	1.Si	1.Si	2.No	2.No	2.No	2.No	2.No	2.No	2.No	5.57	4.59	0.53	35.4	190	47	62	2.No		2.No	2.No	1.Si	1.Positivo	2.Negativo	2.Negativo	2.No	2.No	2.No		190	35.4	2.No	2.No	2.No	2.No	2.No	Normal	Non-severe	obese	0	Basic Intermediate	Student	Rural
D0461	16	1.Femenino	3.Mestizo	2	2.No	1.Si	2.No	1.Si	1.Si	2.No	1.Si	1.Si	1.Si	2.No	1.Si	2.No	7.33	3.48	1.44	40	22	58	79	2.No		2.No	2.No	1.Si	1.Positivo	1.Positivo	2.Negativo	2.No	2.No	1.Si	100	17	44.8	2.No	1.Si	2.No	2.No	2.No	severo	severe	obese	0	Advanced	Student	Urban
D0462	17	2.Masculino	3.Mestizo	1	2.No	1.Si	1.Si	2.No	2.No	2.No	1.Si	2.No	2.No	2.No	1.Si	2.No	2.57	1.78	0.54	41.3	45	119	191	2.No		2.No	2.No	1.Si	1.Positivo	1.Positivo	2.Negativo	2.No	2.No	1.Si	363	29	45.2	2.No	2.No	2.No	2.No	2.No	Moderado	Non-severe	normal	0	Basic Intermediate	Student	Urban
D0463	64	2.Masculino	2.Negro	10	2.No	1.Si	1.Si	2.No	2.No	2.No	1.Si	1.Si	1.Si	1.Si	2.No	2.No	4.4	3.35	0.76	40	98	49	41	2.No		2.No	2.No	1.Si	1.Positivo	1.Positivo	1.Positivo	2.No	2.No	2.No	80	29	44.9	2.No	1.Si	2.No	2.No	2.No	Moderado	Non-severe	overweight	0	Basic Intermediate	Employee	Urban
D0465	12	2.Masculino	3.Mestizo	3	2.No	1.Si	1.Si	1.Si	1.Si	1.Si	2.No	1.Si	2.No	2.No	1.Si	2.No	3.23	2.12	0.85	44.4	102	91	102	2.No		2.No	2.No	1.Si	1.Positivo	2.Negativo	2.Negativo	2.No	2.No	2.No	1210	79	44.7	2.No	2.No	2.No	2.No	2.No	Moderado	Non-severe	normal	0	Basic Intermediate	Employee	Urban
D0466	57	1.Femenino	1.Blando	8	2.No	1.Si	1.Si	2.No	1.Si	1.Si	1.Si	2.No	2.No	2.No	2.No	2.No	10.56	5	4.86	47.3	320	110	165	2.No		2.No	2.No	1.Si	2.Negativo	1.Positivo	1.Positivo	2.No	2.No	2.No	110	223	47.3	2.No	2.No	2.No	2.No	2.No	Normal	Non-severe	overweight	1	Basic Intermediate	House wive	Urban
D0460	32	2.Masculino	2.Negro	3	2.No	1.Si	1.Si	1.Si	1.Si	2.No	2.No	1.Si	2.No	2.No	2.No	2.No	7.4	6.29	0.45	31.2	141	12	21	2.No		2.No	2.No	1.Si	1.Positivo	2.Negativo	2.Negativo	2.No	2.No	2.No	15	120	33	2.No	2.No	2.No	2.No	2.No	Normal	Non-severe	obese	0	Less than Basic	House wive	Urban
D0464	0.7	1.Femenino	3.Mestizo	5	2.No	1.Si	2.No	2.No	2.No	2.No	1.Si	1.Si	1.Si	2.No	1.Si	1.Si	2.92	1.41	1.09	33.8	128	119	225	2.No		2.No	2.No	1.Si	1.Positivo	2.Negativo	2.Negativo	2.No	2.No	1.Si	119	32	37.2	2.No	2.No	2.No	2.No	2.No	Moderado	Non-severe	obese	0	Less than Basic	Unemployed None	Urban
D0467	21	1.Femenino	3.Mestizo	2	2.No	1.Si	2.No	1.Si	1.Si	2.No	1.Si	1.Si	2.No	2.No	1.Si	2.No	8	5.12	2.02	41.1	23	52	201	1.Si	3	2.No	2.No	1.Si	1.Positivo	1.Positivo	1.Positivo	2.No	2.No	1.Si	57	23	41.1	1.Si	2.No	2.No	2.No	2.No	severo	severe	obese	0	Basic Intermediate	House wive	Urban
D0468	10	1.Femenino	3.Mestizo	5	2.No	1.Si	1.Si	1.Si	1.Si	1.Si	1.Si	1.Si	1.Si	1.Si	1.Si	1.Si	5.2	1.2	2.94	44.8	32	41	82	2.No		2.No	2.No	1.Si	2.Negativo	1.Positivo	1.Positivo	2.No	2.No	1.Si	41	29	51.1	2.No	1.Si	2.No	2.No	2.No	Moderado	Non-severe	underweight	0	Less than Basic	Student	Urban
D0469	17	2.Masculino	3.Mestizo	3	2.No	1.Si	1.Si	1.Si	1.Si	1.Si	1.Si	1.Si	1.Si	2.No	2.No	1.Si	2.4	0.95	1.24	46.5	39	224	254	2.No		2.No	2.No	1.Si	1.Positivo	1.Positivo	1.Positivo	2.No	2.No	1.Si	732	21	46.5	2.No	2.No	2.No	2.No	2.No	Moderado	Non-severe	obese	0	Advanced	Student	Urban
D0470	8	2.Masculino	3.Mestizo	3	2.No	1.Si	1.Si	2.No	2.No	1.Si	1.Si	2.No	2.No	1.Si	1.Si	2.No	3.12	1.17	1.76	44.2	75	300	352	2.No		2.No	2.No	1.Si	1.Positivo	2.Negativo	1.Positivo	2.No	2.No	2.No	367	75	44.2	2.No	2.No	2.No	2.No	2.No	Normal	Non-severe	normal	0	Less than Basic	Student	Urban
D0471	5	1.Femenino	3.Mestizo	3	2.No	2.No	2.No	1.Si	1.Si	2.No	1.Si	2.No	2.No	1.Si	1.Si	2.No	4.69	2.05	2.27	41.6	112	165	316	2.No		2.No	2.No	1.Si	1.Positivo	2.Negativo	2.Negativo	2.No	2.No	1.Si	217	67	42.1	2.No	2.No	2.No	2.No	2.No	Moderado	Non-severe	underweight	0	Less than Basic	Student	Urban
D0472	14	2.Masculino	3.Mestizo	4	2.No	1.Si	1.Si	1.Si	1.Si	2.No	1.Si	1.Si	1.Si	1.Si	1.Si	2.No	12.19	7.21	3.38	40.4	294	24	26	2.No		2.No	2.No	1.Si	2.Negativo	2.Negativo	1.Positivo	2.No	2.No	2.No	24	294	42	2.No	2.No	2.No	2.No	2.No	Normal	Non-severe	normal	0	Basic Intermediate	Student	Urban
D0473	30	2.Masculino	3.Mestizo	3	2.No	1.Si	1.Si	1.Si	1.Si	1.Si	2.No	1.Si	1.Si	1.Si	1.Si	2.No	3.58	2.11	1.12	40.6	20	180	153	2.No		2.No	2.No	1.Si	1.Positivo	1.Positivo	1.Positivo	2.No	2.No	2.No	153	10	48.2	2.No	2.No	2.No	2.No	2.No	severo	severe	obese	0	Basic Intermediate	Freelance work	Urban
D0474	27	1.Femenino	2.Negro	5	2.No	1.Si	1.Si	1.Si	1.Si	2.No	1.Si	1.Si	2.No	2.No	2.No	2.No	4.25	2.33	1.5	44.5	138	32	38	2.No		2.No	2.No	1.Si	2.Negativo	2.Negativo	1.Positivo	2.No	2.No	2.No	38	79	44.5	2.No	2.No	2.No	2.No	2.No	Normal	Non-severe	normal	0	Basic Intermediate	House wive	Urban
D0475	16	1.Femenino	3.Mestizo	3	2.No	1.Si	1.Si	1.Si	1.Si	1.Si	1.Si	1.Si	1.Si	1.Si	1.Si	2.No	3.13	1.52	1.39	39.1	39	195	407	2.No		2.No	2.No	1.Si	2.Negativo	1.Positivo	1.Positivo	2.No	2.No	2.No	195	20	40.2	2.No	2.No	2.No	2.No	2.No	Moderado	Non-severe	obese	0	Basic Intermediate	Student	Urban
D0476	13	1.Femenino	3.Mestizo	3	2.No	1.Si	1.Si	1.Si	1.Si	1.Si	1.Si	1.Si	1.Si	2.No	2.No	2.No	2.52	1.61	0.85	41.1	228	17	44	2.No		2.No	2.No	1.Si	1.Positivo	2.Negativo	2.Negativo	2.No	2.No	2.No	78	148	42	2.No	2.No	2.No	2.No	2.No	Normal	Non-severe	obese	0	Basic Intermediate	Student	Urban
D0477	87	2.Masculino	3.Mestizo	2	1.Si	1.Si	2.No	1.Si	1.Si	2.No	2.No	2.No	2.No	2.No	2.No	2.No	6.6	3.89	1.84	39.6	95			2.No		2.No	2.No	1.Si	1.Positivo	1.Positivo	2.Negativo	2.No	2.No	2.No		58	40	2.No	2.No	2.No	2.No	2.No	Normal	Non-severe	normal	1	Less than Basic	Unemployed None	Urban
D0478	6	2.Masculino	1.Blando	2	1.Si	1.Si	1.Si	1.Si	1.Si	2.No	1.Si	1.Si	2.No	2.No	2.No	2.No	5.38	2.54	2.2	39.5	403	19	46	2.No		2.No	2.No	1.Si	1.Positivo	2.Negativo	2.Negativo	2.No	2.No	2.No	19	347	39.5	2.No	2.No	2.No	2.No	2.No	Normal	Non-severe	normal	0	Less than Basic	Student	Urban
D0479	22	2.Masculino	3.Mestizo	3	2.No	1.Si	1.Si	1.Si	1.Si	1.Si	1.Si	1.Si	1.Si	2.No	2.No	2.No	1.98	1.17	0.53	49.3	52	207	355	2.No		2.No	2.No	1.Si	1.Positivo	2.Negativo	2.Negativo	2.No	2.No	2.No	207	52	49.3	2.No	2.No	2.No	2.No	2.No	Normal	Non-severe	normal	0	Basic Intermediate	Freelance work	Urban
D0480	21	2.Masculino	3.Mestizo	2	2.No	1.Si	2.No	1.Si	1.Si	1.Si	1.Si	1.Si	2.No	2.No	1.Si	2.No	5.08	2.98	1.44	54.6	43	58	106	2.No		2.No	2.No	1.Si	2.Negativo	1.Positivo	1.Positivo	2.No	2.No	1.Si	58	28	54.6	2.No	1.Si	2.No	2.No	2.No	Moderado	Non-severe	normal	0	Basic Intermediate	Freelance work	Urban
D0481	29	1.Femenino	2.Negro	2	2.No	1.Si	2.No	1.Si	1.Si	2.No	2.No	1.Si	2.No	2.No	2.No	2.No	9.09	7.77	0.55	36.5	196	36	46	2.No		2.No	2.No	1.Si	1.Positivo	2.Negativo	2.Negativo	2.No	2.No	2.No	36	108	39.9	2.No	2.No	2.No	2.No	2.No	Normal	Non-severe	obese	0	Advanced	House wive	Urban
D0482	9	2.Masculino	3.Mestizo	5	2.No	2.No	2.No	1.Si	1.Si	2.No	1.Si	1.Si	1.Si	1.Si	2.No	2.No	2.22	0.66	1.37	47.7	102	51	81	2.No		2.No	2.No	1.Si	1.Positivo	2.Negativo	1.Positivo	2.No	2.No	2.No	68	86	47.7	2.No	2.No	2.No	2.No	2.No	Normal	Non-severe	normal	0	Less than Basic	Student	Urban
D0483	5	1.Femenino	2.Negro	4	2.No	1.Si	1.Si	1.Si	1.Si	2.No	2.No	1.Si	1.Si	2.No	2.No	2.No	18.37	13.32	3.82	33	986	12	25	2.No		2.No	2.No	1.Si	2.Negativo	1.Positivo	1.Positivo	2.No	2.No	2.No	12	261	36.3	2.No	2.No	2.No	2.No	2.No	Normal	Non-severe	normal	0	Less than Basic	Student	Urban
D0485	10	2.Masculino	3.Mestizo	4	2.No	2.No	2.No	1.Si	1.Si	1.Si	2.No	2.No	2.No	1.Si	1.Si	2.No	8.75	2.1	6.1	42.6	66	66	131	2.No		2.No	2.No	1.Si	1.Positivo	1.Positivo	1.Positivo	2.No	2.No	1.Si	66	46	50.6	2.No	1.Si	2.No	2.No	2.No	Moderado	Non-severe	normal	0	Less than Basic	Student	Urban
D0487	19	2.Masculino	3.Mestizo	2	2.No	1.Si	2.No	1.Si	2.No	2.No	2.No	1.Si	2.No	2.No	1.Si	2.No	4.92	2.44	1.8	38.9	50	23	91	2.No		2.No	2.No	1.Si	1.Positivo	1.Positivo	2.Negativo	2.No	2.No	2.No	23	38	40.5	2.No	2.No	2.No	2.No	2.No	Moderado	Non-severe	underweight	0	Less than Basic	Unemployed None	Urban
D0488	12	2.Masculino	2.Negro	5	2.No	1.Si	1.Si	1.Si	1.Si	1.Si	1.Si	1.Si	1.Si	1.Si	1.Si	2.No	2.99	0.48	2.27	37.2	55	28	65	2.No		2.No	2.No	1.Si	1.Positivo	2.Negativo	1.Positivo	2.No	2.No	2.No	43	14	40.2	2.No	2.No	2.No	2.No	2.No	severo	severe	overweight	0	Less than Basic	Student	Rural
D0489	11	2.Masculino	3.Mestizo	3	2.No	1.Si	1.Si	2.No	2.No	2.No	2.No	1.Si	1.Si	2.No	1.Si	2.No	4.45	2.91	1.29	39.9	114	111	235	2.No		2.No	2.No	1.Si	1.Positivo	1.Positivo	2.Negativo	2.No	2.No	2.No	132	37	53.3	2.No	2.No	2.No	2.No	2.No	severo	severe	underweight	0	Basic Intermediate	Student	Urban
D0491	9	1.Femenino	3.Mestizo	6	2.No	1.Si	1.Si	1.Si	1.Si	1.Si	1.Si	1.Si	2.No	2.No	1.Si	2.No	1.66	0.65	0.88	40.2	21	130	235	2.No		2.No	2.No	1.Si	1.Positivo	1.Positivo	2.Negativo	2.No	2.No	2.No	132	21	42.6	2.No	2.No	2.No	2.No	2.No	Moderado	Non-severe	normal	1	Less than Basic	Student	Urban
D0492	0.7	2.Masculino	3.Mestizo	8	2.No	2.No	2.No	1.Si	1.Si	2.No	2.No	2.No	2.No	2.No	2.No	2.No	13.42	6.68	5.63	30	476			2.No		2.No	2.No	1.Si	2.Negativo	2.Negativo	1.Positivo	2.No	2.No	2.No	20	476	30.6	2.No	2.No	2.No	2.No	2.No	Normal	Non-severe	obese	1	Less than Basic	Unemployed None	Urban
D0493	8	2.Masculino	3.Mestizo	7	2.No	1.Si	1.Si	1.Si	1.Si	1.Si	1.Si	1.Si	1.Si	2.No	2.No	1.Si	8.24	2.02	5.86	38.9	45	20	76	2.No		2.No	2.No	1.Si	1.Positivo	1.Positivo	1.Positivo	2.No	2.No	1.Si	46	27	45.6	2.No	2. No	2.No	2.No	2.No	Moderado	Non-severe	normal	0	Less than Basic	Student	Urban
D0496	2	2.Masculino	3.Mestizo	2	2.No	1.Si	1.Si	1.Si	1.Si	2.No	2.No	2.No	2.No	2.No	2.No	2.No	21.22	12.29	7.11	39	632	20	47	2.No		2.No	2.No	1.Si	2.Negativo	1.Positivo	1.Positivo	2.No	2.No	2.No	23	500	39	2.No	2.No	2.No	2.No	2.No	Normal	Non-severe	obese	0	Less than Basic	Unemployed None	Urban
D0486	21	1.Femenino	3.Mestizo	2	2.No	1.Si	2.No	1.Si	1.Si	2.No	1.Si	1.Si	1.Si	1.Si	2.No	2.No	0.53	0.16	0.36	34.5	103			1.Si	7	2.No	2.No	1.Si	2.Negativo	1.Positivo	1.Positivo	2.No	2.No	2.No		99	34.5	2.No	2.No	2.No	2.No	2.No	Normal	Non-severe	normal	0	Basic Intermediate	Student	Urban
D0490	29	2.Masculino	3.Mestizo	3	2.No	1.Si	2.No	1.Si	1.Si	2.No	1.Si	1.Si	2.No	1.Si	1.Si	2.No	9.64	2.15	6.06	36.2	34	123	179	2.No		2.No	2.No	1.Si	2.Negativo	1.Positivo	1.Positivo	2.No	2.No	1.Si	123	24	47.2	2.No	1.Si	2.No	2.No	2.No	severo	severe	overweight	0	Basic Intermediate	Employee	Urban
D0494	1	2.Masculino	3.Mestizo	4	2.No	1.Si	2.No	1.Si	2.No	2.No	2.No	1.Si	2.No	2.No	1.Si	1.Si	4.92	1.56	2.89	34.2	137	18	62	2.No		2.No	2.No	1.Si	2.Negativo	2.Negativo	1.Positivo	2.No	2.No	1.Si	18	55	34.2	2.No	2.No	2.No	2.No	2.No	Moderado	Non-severe	obese	0	Less than Basic	Unemployed None	Urban
D0495	14	1.Femenino	3.Mestizo	5	2.No	1.Si	1.Si	1.Si	1.Si	1.Si	1.Si	1.Si	2.No	1.Si	1.Si	2.No	1.31	0.71	0.52	42.1	60	260	390	2.No		2.No	2.No	1.Si	1.Positivo	1.Positivo	2.Negativo	2.No	2.No	1.Si	361	56	42.1	2.No	2.No	2.No	2.No	2.No	Moderado	Non-severe	obese	0	Basic Intermediate	Student	Urban
D0498	22	1.Femenino	3.Mestizo	4	2.No	1.Si	1.Si	1.Si	1.Si	1.Si	1.Si	1.Si	2.No	2.No	1.Si	1.Si	6.01	2.76	2.48	36.7	19	200	413	2.No		2.No	2.No	1.Si	1.Positivo	1.Positivo	1.Positivo	2.No	2.No	2.No	200	19	36.7	2.No	2.No	2.No	2.No	2.No	severo	severe	normal	0	Advanced	Student	Urban
D0499	17	1.Femenino	3.Mestizo	6	2.No	1.Si	1.Si	1.Si	1.Si	2.No	1.Si	1.Si	1.Si	1.Si	1.Si	2.No	3.28	1.78	1.26	34.6	63	118	36	2.No		2.No	2.No	1.Si	1.Positivo	1.Positivo	2.Negativo	2.No	2.No	2.No	122	16	42.1	2.No	2.No	2.No	2.No	2.No	severo	severe	obese	0	Basic Intermediate	Student	Urban
D0500	21	2.Masculino	3.Mestizo	3	2.No	1.Si	1.Si	1.Si	1.Si	2.No	1.Si	1.Si	1.Si	2.No	1.Si	2.No	4.92	0.87	3.41	44.3	79	78	110	2.No		2.No	2.No	1.Si	2.Negativo	1.Positivo	1.Positivo	2.No	2.No	2.No	78	35	52.3	2.No	1.Si	2.No	2.No	2.No	Moderado	Non-severe	normal	1	Basic Intermediate	Employee	Urban
D0501	63	2.Masculino	3.Mestizo	3	1.Si	1.Si	1.Si	1.Si	1.Si	2.No	2.No	2.No	2.No	1.Si	2.No	1.Si	1.54	0.9	0.42	37.4	13	90	164	2.No		2.No	2.No	1.Si	1.Positivo	1.Positivo	2.Negativo	2.No	2.No	2.No	99	13	49.9	2.No	2.No	2.No	2.No	2.No	severo	severe	normal	1	Basic Intermediate	Unemployed None	Urban
D0502	4	2.Masculino	3.Mestizo	7	2.No	1.Si	1.Si	2.No	2.No	1.Si	1.Si	2.No	2.No	2.No	1.Si	2.No	4.61	1.27	2.98	38.2	64	64	201	2.No		2.No	2.No	1.Si	1.Positivo	2.Negativo	2.Negativo	2.No	2.No	2.No	67	46	38.9	2.No	2.No	2.No	2.No	2.No	Moderado	Non-severe	normal	0	Less than Basic	Student	Urban
D0503	14	2.Masculino	3.Mestizo	3	2.No	1.Si	1.Si	2.No	1.Si	1.Si	2.No	2.No	2.No	2.No	1.Si	2.No	5.79	1.63	3.79	51.4	121	103	129	2.No		2.No	2.No	1.Si	2.Negativo	1.Positivo	1.Positivo	2.No	2.No	2.No	103	96	51.4	2.No	2.No	2.No	2.No	2.No	Normal	Non-severe	obese	0	Basic Intermediate	Student	Urban
D0504	16	2.Masculino	1.Blando	7	2.No	1.Si	2.No	2.No	1.Si	2.No	1.Si	1.Si	2.No	2.No	1.Si	2.No	13.3	9.19	3.31	44.6	254	27	39	2.No		2.No	2.No	1.Si	2.Negativo	1.Positivo	1.Positivo	2.No	2.No	2.No	27	254	44.6	2.No	2.No	2.No	2.No	2.No	Normal	Non-severe	overweight	0	Basic Intermediate	Student	Urban
D0506	22	1.Femenino	3.Mestizo	4	2.No	1.Si	2.No	1.Si	1.Si	1.Si	1.Si	1.Si	1.Si	1.Si	1.Si	2.No	4.79	1.76	2.31	36.9	45	222	506	2.No		2.No	2.No	1.Si	1.Positivo	1.Positivo	2.Negativo	2.No	2.No	2.No	295	18	45.7	2.No	2.No	2.No	2.No	2.No	severo	severe	underweight	0	Basic Intermediate	House wive	Urban
D0505	41	2.Masculino	2.Negro	4	2.No	1.Si	1.Si	1.Si	1.Si	1.Si	2.No	1.Si	2.No	2.No	1.Si	2.No	8.04	4.36	2.19	51.8	31	133	124	1.Si	2	2.No	2.No	1.Si	1.Positivo	1.Positivo	1.Positivo	2.No	2.No	2.No	148	18	54.7	2.No	2.No	2.No	2.No	2.No	severo	severe	normal	1	Advanced	Employee	Rural
D0507	17	1.Femenino	3.Mestizo	6	2.No	1.Si	1.Si	1.Si	1.Si	2.No	1.Si	2.No	2.No	1.Si	1.Si	2.No	2.41	1.19	0.89	42.1	149	118	120	2.No		2.No	2.No	1.Si	1.Positivo	1.Positivo	2.Negativo	2.No	2.No	2.No	190	56	43.4	2.No	2.No	2.No	2.No	2.No	Normal	Non-severe	obese	1	Basic Intermediate	Student	Urban
D0508	11	1.Femenino	3.Mestizo	3	2.No	1.Si	1.Si	1.Si	1.Si	1.Si	2.No	1.Si	1.Si	1.Si	1.Si	2.No	2.65	1.71	0.7	45.5	129	30	75	2.No		2.No	2.No	1.Si	1.Positivo	1.Positivo	2.Negativo	2.No	2.No	2.No	30	69	45.5	2.No	2.No	2.No	2.No	2.No	Normal	Non-severe	overweight	0	Less than Basic	Student	Urban
D0509	6	1.Femenino	3.Mestizo	2	2.No	1.Si	1.Si	1.Si	1.Si	2.No	1.Si	1.Si	2.No	2.No	2.No	2.No	8.48	3.1	4.55	36	32	17	73	2.No		2.No	2.No	1.Si	1.Positivo	2.Negativo	2.Negativo	2.No	2.No	1.Si	17	32	48.6	2.No	1.Si	2.No	2.No	2.No	severo	severe	normal	0	Less than Basic	Student	Urban
D0510	67	2.Masculino	3.Mestizo	5	2.No	1.Si	2.No	1.Si	1.Si	1.Si	2.No	2.No	2.No	2.No	2.No	2.No	5.67	3.6	1.32	50	339	42	51	2.No		2.No	2.No	1.Si	2.Negativo	1.Positivo	1.Positivo	2.No	2.No	2.No	51	339	50	2.No	2.No	2.No	2.No	2.No	Normal	Non-severe	normal	1	Basic Intermediate	Unemployed None	Urban
D0511	11	2.Masculino	3.Mestizo	3	2.No	2.No	2.No	1.Si	1.Si	2.No	2.No	2.No	2.No	2.No	1.Si	2.No	5.93	1.91	3.68	43.8	91	103	183	2.No		2.No	2.No	1.Si	1.Positivo	1.Positivo	1.Positivo	2.No	2.No	1.Si	132	91	44.1	2.No	2.No	2.No	2.No	2.No	Moderado	Non-severe	obese	0	Less than Basic	Student	Urban
D0513	6	2.Masculino	3.Mestizo	4	2.No	1.Si	1.Si	1.Si	2.No	2.No	1.Si	1.Si	1.Si	2.No	1.Si	1.Si	5.47	1.99	3.13	39.3	31	38	185	2.No		2.No	2.No	1.Si	1.Positivo	1.Positivo	1.Positivo	2.No	2.No	1.Si	38	29	40.5	2.No	1.Si	2.No	2.No	2.No	Moderado	Non-severe	normal	0	Less than Basic	Student	Urban
D0514	6	2.Masculino	2.Negro	5	2.No	1.Si	1.Si	1.Si	1.Si	1.Si	2.No	1.Si	2.No	2.No	1.Si	2.No	1.76	0.55	1.03	37.8	133	88	179	2.No		2.No	2.No	1.Si	1.Positivo	2.Negativo	1.Positivo	2.No	2.No	2.No	88	133	37.8	2.No	2.No	2.No	2.No	2.No	Normal	Non-severe	normal	1	Less than Basic	Student	Urban
D0515	13	2.Masculino	3.Mestizo	4	1.Si	1.Si	1.Si	1.Si	1.Si	1.Si	1.Si	1.Si	2.No	2.No	2.No	1.Si	2.18	1.12	0.91	47.9	98	361	432	2.No		2.No	2.No	1.Si	1.Positivo	2.Negativo	1.Positivo	2.No	2.No	2.No	474	37	49.6	2.No	2.No	2.No	2.No	2.No	Moderado	Non-severe	normal	0	Basic Intermediate	Student	Urban
D0517	6	1.Femenino	2.Negro	15	2.No	1.Si	2.No	1.Si	1.Si	2.No	1.Si	1.Si	1.Si	2.No	2.No	1.Si	22.19	15.14	4.95	28.5	518	9	22	2.No		2.No	2.No	1.Si	2.Negativo	2.Negativo	1.Positivo	2.No	2.No	2.No	9	315	31	2.No	2.No	2.No	2.No	2.No	Normal	Non-severe	normal	0	Less than Basic	Student	Urban
D0518	4	1.Femenino	3.Mestizo	3	2.No	2.No	2.No	1.Si	1.Si	1.Si	2.No	1.Si	2.No	2.No	1.Si	2.No	8.25	1.98	5.73	36.8	72	45	97	2.No		2.No	2.No	1.Si	1.Positivo	2.Negativo	1.Positivo	2.No	2.No	1.Si	45	72	36.8	2.No	2.No	2.No	2.No	2.No	Moderado	Non-severe	normal	0	Less than Basic	Student	Urban
D0512	2	1.Femenino	3.Mestizo	12	2.No	1.Si	2.No	1.Si	1.Si	2.No	1.Si	1.Si	1.Si	2.No	1.Si	1.Si	10.65	3	6.62	36.9	7	26	48	2.No		2.No	2.No	1.Si	2.Negativo	2.Negativo	1.Positivo	2.No	2.No	2.No	22	7	37.2	2.No	2.No	2.No	2.No	2.No	severo	severe	obese	0	Less than Basic	Unemployed None	Rural
D0519	15	2.Masculino	3.Mestizo	3	2.No	1.Si	1.Si	1.Si	1.Si	2.No	2.No	2.No	1.Si	1.Si	1.Si	2.No	3	0.95	1.69	47	20	20	69	2.No		2.No	2.No	1.Si	2.Negativo	1.Positivo	1.Positivo	2.No	2.No	1.Si	32	15	48.9	2.No	2.No	2.No	2.No	1.Si	severo	severe	normal	0	Basic Intermediate	Student	Urban
D0520	15	2.Masculino	3.Mestizo	2	2.No	1.Si	2.No	2.No	2.No	2.No	1.Si	1.Si	1.Si	2.No	1.Si	1.Si	3.17	0.94	1.69	50.7	34	100	126	2.No		2.No	2.No	1.Si	2.Negativo	1.Positivo	1.Positivo	2.No	2.No	2.No	100	31	50.7	2.No	2.No	2.No	2.No	2.No	Moderado	Non-severe	obese	0	Basic Intermediate	Student	Urban
D0521	60	2.Masculino	3.Mestizo	3	2.No	2.No	2.No	1.Si	1.Si	2.No	2.No	2.No	1.Si	1.Si	2.No	2.No	4.48	2.36	1.54	51.7	32	37	84	2.No		2.No	2.No	1.Si	1.Positivo	1.Positivo	2.Negativo	2.No	2.No	2.No	53	32	54.4	2.No	2.No	2.No	2.No	2.No	Moderado	Non-severe	overweight	0	Advanced	Employee	Urban
D0522	0.9	2.Masculino	3.Mestizo	3	2.No	2.No	2.No	2.No	2.No	2.No	1.Si	2.No	1.Si	2.No	2.No	1.Si	17.16	8.05	6.66	29.5	736	12	42	2.No		2.No	2.No	1.Si	3.Sin Dato	1.Positivo	1.Positivo	2.No	2.No	2.No	33	48	36.3	2.No	2.No	2.No	2.No	2.No	severo	severe	overweight	0	Less than Basic	Unemployed None	Urban
D0523	8	2.Masculino	3.Mestizo	2	2.No	1.Si	1.Si	1.Si	1.Si	2.No	2.No	2.No	2.No	2.No	2.No	2.No	12.94	7.92	3.92	40	496	28	51	2.No		2.No	2.No	1.Si	1.Positivo	2.Negativo	2.Negativo	2.No	2.No	2.No	28	192	40	2.No	2.No	2.No	2.No	2.No	Normal	Non-severe	normal	1	Less than Basic	Student	Urban
D0524	66	1.Femenino	2.Negro	3	1.Si	1.Si	2.No	2.No	2.No	2.No	1.Si	1.Si	1.Si	1.Si	2.No	1.Si	15.8	13.09	1.41	41.7	321	22	31	2.No		2.No	2.No	1.Si	1.Positivo	1.Positivo	2.Negativo	2.No	2.No	2.No	459	18	42.5	2.No	2.No	2.No	2.No	1.Si	severo	severe	obese	1	Less than Basic	House wive	Urban
D0525	16	1.Femenino	3.Mestizo	3	2.No	1.Si	2.No	1.Si	1.Si	2.No	2.No	1.Si	2.No	2.No	2.No	2.No	6.32	5.12	0.52	45.3	272	26	295	2.No		2.No	2.No	1.Si	1.Positivo	2.Negativo	2.Negativo	2.No	2.No	1.Si	52	55	47.7	2.No	2.No	2.No	2.No	2.No	Moderado	Non-severe	obese	0	Basic Intermediate	Student	Urban
D0528	0.4	2.Masculino	3.Mestizo	4	1.Si	2.No	2.No	2.No	2.No	1.Si	1.Si	1.Si	2.No	2.No	2.No	2.No	7.06	1.26	4.96	32.7	474	16	33	2.No		2.No	2.No	1.Si	2.Negativo	2.Negativo	1.Positivo	2.No	2.No	2.No	16	443	33	2.No	2.No	2.No	2.No	2.No	Normal	Non-severe	obese	0	Less than Basic	Unemployed None	Urban
D0526	13	2.Masculino	3.Mestizo	3	1.Si	1.Si	2.No	1.Si	1.Si	1.Si	1.Si	1.Si	2.No	2.No	1.Si	1.Si	5.38	4.35	0.52	38.9	150	88	112	2.No		2.No	2.No	1.Si	1.Positivo	2.Negativo	2.Negativo	2.No	2.No	2.No	88	104	41.8	2.No	2.No	2.No	2.No	2.No	Normal	Non-severe	obese	0	Basic Intermediate	Student	Urban
D0529	0.4	2.Masculino	3.Mestizo	4	2.No	2.No	2.No	2.No	2.No	2.No	2.No	1.Si	1.Si	2.No	2.No	2.No	10.44	3.34	5.89	34.8	513	15	32	2.No		2.No	2.No	1.Si	2.Negativo	2.Negativo	1.Positivo	2.No	2.No	2.No	15	492	34.8	2.No	2.No	2.No	2.No	2.No	Normal	Non-severe	obese	0	Less than Basic	Unemployed None	Urban
D0527	42	2.Masculino	3.Mestizo	4	2.No	1.Si	1.Si	1.Si	1.Si	1.Si	2.No	1.Si	1.Si	2.No	1.Si	1.Si	2.35	0.95	0.99	31.7	22	146	208	2.No		2.No	2.No	1.Si	1.Positivo	1.Positivo	1.Positivo	2.No	2.No	2.No	146	14	46.2	2.No	2.No	2.No	2.No	2.No	severo	severe	overweight	0	Advanced	Unemployed None	Urban
D0530	2	1.Femenino	2.Negro	2	1.Si	2.No	2.No	1.Si	1.Si	1.Si	1.Si	1.Si	2.No	2.No	2.No	2.No	9.04	6.66	1.19	34.3	254	16	33	2.No		2.No	2.No	1.Si	1.Positivo	1.Positivo	1.Positivo	2.No	2.No	2.No	17	185	34.3	2.No	2.No	2.No	2.No	2.No	Normal	Non-severe	underweight	0	Less than Basic	Unemployed None	Rural
D0531	68	2.Masculino	3.Mestizo	3	2.No	1.Si	1.Si	1.Si	1.Si	1.Si	2.No	2.No	2.No	2.No	1.Si	2.No	12.12	4.45	6.64	44	49	61	102	2.No		2.No	2.No	1.Si	1.Positivo	1.Positivo	1.Positivo	2.No	2.No	2.No	61	26	50.9	2.No	2.No	2.No	2.No	2.No	Moderado	Non-severe	normal	1	Advanced	Unemployed None	Urban
D0532	11	2.Masculino	3.Mestizo	9	2.No	1.Si	2.No	1.Si	1.Si	2.No	2.No	1.Si	2.No	2.No	1.Si	1.Si	5.42	2.25	2.58	36.9	50	111	57	2.No		2.No	2.No	1.Si	2.Negativo	1.Positivo	1.Positivo	2.No	2.No	2.No	111	31	39	2.No	2.No	2.No	2.No	2.No	Moderado	Non-severe	obese	0	Basic Intermediate	Student	Urban
D0533	31	2.Masculino	3.Mestizo	2	2.No	1.Si	1.Si	1.Si	2.No	2.No	2.No	1.Si	1.Si	1.Si	2.No	1.Si	3.2	1.85	1.02	29.9	180	34	45	2.No		2.No	2.No	1.Si	1.Positivo	1.Positivo	2.Negativo	2.No	2.No	2.No	41	32	29.9	2.No	2.No	2.No	2.No	2.No	Moderado	Non-severe	overweight	0	Advanced	Freelance work	Urban
D0534	8	2.Masculino	3.Mestizo	6	1.Si	1.Si	1.Si	1.Si	1.Si	1.Si	1.Si	1.Si	2.No	1.Si	1.Si	2.No	7.048	2.5	4.26	42.1	49	71	209	2.No		2.No	2.No	1.Si	1.Positivo	1.Positivo	1.Positivo	2.No	2.No	1.Si	71	21	54	2.No	2.No	2.No	2.No	2.No	severo	severe	normal	0	Less than Basic	Student	Urban
D0535	0.7	2.Masculino	3.Mestizo	2	2.No	2.No	2.No	2.No	2.No	2.No	1.Si	2.No	2.No	2.No	2.No	2.No	7.41	3.95	2.54	33.4	336	20	43	2.No		2.No	2.No	1.Si	1.Positivo	2.Negativo	2.Negativo	2.No	2.No	2.No	20	204	33.4	2.No	2.No	2.No	2.No	2.No	Normal	Non-severe	normal	0	Less than Basic	Unemployed None	Urban
D0536	8	1.Femenino	3.Mestizo	2	2.No	1.Si	2.No	2.No	2.No	1.Si	1.Si	2.No	2.No	2.No	1.Si	1.Si	2.55	0.47	1.74	41.9	69	137	196	2.No		2.No	2.No	1.Si	1.Positivo	1.Positivo	1.Positivo	2.No	2.No	2.No	137	45	45.2	2.No	2.No	2.No	2.No	2.No	Moderado	Non-severe	normal	0	Less than Basic	Student	Urban
D0537	16	1.Femenino	3.Mestizo	4	2.No	1.Si	1.Si	1.Si	1.Si	2.No	1.Si	1.Si	2.No	2.No	2.No	2.No	3	0.87	1.72	41.9	164	82	107	2.No		2.No	2.No	1.Si	1.Positivo	1.Positivo	2.Negativo	2.No	2.No	2.No	82	26	41.9	2.No	2.No	2.No	2.No	2.No	Moderado	Non-severe	obese	0	Basic Intermediate	Student	Urban
D0538	13	1.Femenino	3.Mestizo	4	1.Si	1.Si	1.Si	1.Si	1.Si	1.Si	1.Si	1.Si	1.Si	1.Si	1.Si	2.No	4.41	1.34	2.77	41	85	37	94	2.No		2.No	2.No	1.Si	1.Positivo	1.Positivo	2.Negativo	2.No	2.No	2.No	37	51	44.5	2.No	2.No	2.No	2.No	2.No	Normal	Non-severe	overweight	0	Basic Intermediate	Student	Urban
D0539	3	2.Masculino	3.Mestizo	2	1.Si	2.No	2.No	2.No	2.No	1.Si	1.Si	1.Si	2.No	2.No	1.Si	2.No	6.47	1.86	4.09	34.3	214	40	66	2. No		2.No	2.No	1.Si	1.Positivo	1.Positivo	1.Positivo	2.No	2.No	2.No	40	214	34.3	2.No	2.No	2.No	2.No	2.No	Normal	Non-severe	normal	0	Less than Basic	Student	Urban
D0540	8	2.Masculino	2.Negro	2	2.No	1.Si	1.Si	2.No	2.No	2.No	1.Si	1.Si	2.No	1.Si	2.No	2.No	2.68	1.36	0.94	39	53	206	429	2.No		2.No	2.No	1.Si	1.Positivo	1.Positivo	2.Negativo	2.No	2.No	1.Si	206	23	53	2.No	1.Si	2.No	2.No	2.No	severo	severe	normal	0	Less than Basic	Student	Urban
D0541	16	2.Masculino	3.Mestizo	4	2.No	1.Si	1.Si	1.Si	1.Si	1.Si	1.Si	1.Si	2.No	2.No	1.Si	2.No	9	1.64	6.73	45.4	94	59	102	2.No		2.No	2.No	1.Si	3.Sin Dato	1.Positivo	1.Positivo	2.No	2.No	1.Si	174	43	45.4	2.No	2.No	2.No	2.No	2.No	Moderado	Non-severe	normal	0	Basic Intermediate	Student	Urban
D0542	16	2.Masculino	3.Mestizo	4	2.No	1.Si	1.Si	1.Si	1.Si	1.Si	1.Si	1.Si	1.Si	2.No	2.No	2.No	8.48	0.96	6.74	49.7	152	35	60	2.No		2.No	2.No	1.Si	2.Negativo	1.Positivo	1.Positivo	2.No	2.No	2.No	35	152	49.7	2.No	2.No	2.No	2.No	2.No	Normal	Non-severe	normal	0	Basic Intermediate	Student	Urban
D0543	16	2.Masculino	3.Mestizo	6	2.No	2.No	1.Si	1.Si	1.Si	1.Si	1.Si	1.Si	2.No	2.No	1.Si	1.Si	2.43	1.8	0.39	43.3	125	36	76	2.No		2.No	2.No	1.Si	2.Negativo	1.Positivo	1.Positivo	2.No	2.No	2.No	286	41	45.9	2.No	2.No	2.No	2.No	2.No	Moderado	Non-severe	overweight	0	Basic Intermediate	Student	Urban
D0544	8	1.Femenino	3.Mestizo	7	2.No	1.Si	1.Si	1.Si	1.Si	1.Si	1.Si	1.Si	2.No	1.Si	2.No	2.No	2.91	1.07	1.53	46.9	57	43	106	2.No		2.No	2.No	1.Si	1.Positivo	2.Negativo	2.Negativo	2.No	2.No	2.No	65	35	47.1	2.No	2.No	2.No	2.No	2.No	Moderado	Non-severe	normal	0	Less than Basic	Student	Urban
D0547	12	2.Masculino	3.Mestizo	8	2.No	1.Si	1.Si	1.Si	1.Si	2.No	1.Si	1.Si	1.Si	2.No	1.Si	2.No	2.97	0.93	1.66	41.8	38	29	68	2.No		2.No	2.No	1.Si	1.Positivo		3.Sin Dato	2.No	2.No	2.No	191	33	48.2	2.No	2.No	2.No	2.No	2.No	Moderado	Non-severe	overweight	0	Basic Intermediate	Student	Urban
D0548	6	2.Masculino	3.Mestizo	2	2.No	1.Si	1.Si	2.No	1.Si	2.No	2.No	1.Si	2.No	2.No	2.No	2.No	6.99	6.22	0.31	33	212	22	41	2.No		2.No	2.No	1.Si	1.Positivo	1.Positivo	2.Negativo	2.No	2.No	2.No	22	156	36	2.No	2.No	2.No	2.No	2.No	Normal	Non-severe	underweight	1	Less than Basic	Student	Urban
D0545	20	2.Masculino	3.Mestizo	4	2.No	1.Si	1.Si	1.Si	1.Si	2.No	2.No	1.Si	2.No	2.No	2.No	2.No	3.99	3.5	0.25	37.1	95		106	2.No		2.No	2.No	1.Si	1.Positivo	2.Negativo	2.Negativo	2.No	2.No	1.Si	90	54	37.1	2.No	2.No	2.No	2.No	2.No	Moderado	Non-severe	normal	0	Basic Intermediate	Unemployed None	Urban
D0546	20	1.Femenino	3.Mestizo	4	2.No	1.Si	1.Si	1.Si	1.Si	2.No	1.Si	1.Si	1.Si	2.No	2.No	2.No	11.13	5.45	4.69	46.4	24	264	546	2.No		2.No	2.No	1.Si	2.Negativo	1.Positivo	1.Positivo	2.No	2.No	2.No	264	24	54.8	2.No	2.No	2.No	2.No	2.No	Moderado	Non-severe	normal	1	Basic Intermediate	Student	Urban
D0549	3	1.Femenino	3.Mestizo	3	2.No	2.No	1.Si	1.Si	2.No	2.No	2.No	1.Si	2.No	2.No	2.No	2.No	7.88	5.24	2.1	36.4	179			2.No		2.No	2.No	1.Si	1.Positivo	2.Negativo	2.Negativo	2.No	2.No	2.No		179	36.4	2.No	2.No	2.No	2.No	2.No	Normal	Non-severe	normal	0	Less than Basic	Student	Urban
D0550	10	2.Masculino	3.Mestizo	2	2.No	1.Si	1.Si	1.Si	1.Si	2.No	1.Si	1.Si	1.Si	2.No	2.No	2.No	3.94	1.7	1.76	45.7	178	22	38	2.No		2.No	2.No	1.Si	1.Positivo	2.Negativo	2.Negativo	2.No	2.No	2.No	22	154	45.7	2.No	2.No	2.No	2.No	2.No	Normal	Non-severe	underweight	0	Less than Basic	Student	Urban
D0551	14	2.Masculino	3.Mestizo	4	2.No	1.Si	2.No	2.No	2.No	2.No	1.Si	2.No	1.Si	2.No	2.No	2.No	4.14	1.63	2.02	47.8	27	96	135	2.No		2.No	2.No	1.Si	2.Negativo	1.Positivo	1.Positivo	2.No	2.No	1.Si	111	27	48.9	2.No	2.No	2.No	2.No	2.No	Moderado	Non-severe	overweight	0	Basic Intermediate	Student	Urban
D0552	1	2.Masculino	3.Mestizo	6	2.No	1.Si	2.No	1.Si	1.Si	2.No	1.Si	1.Si	1.Si	2.No	2.No	2.No	9.86	2.62	6.93	29.2	171	14	32	2.No		2.No	2.No	1.Si	2.Negativo	2.Negativo	1.Positivo	2.No	2.No	2.No	21	53	29.2	2.No	2.No	2.No	2.No	2.No	Normal	Non-severe	overweight	1	Less than Basic	Unemployed None	Urban
D0553	7	2.Masculino	3.Mestizo	4	2.No	1.Si	2.No	1.Si	1.Si	2.No	1.Si	2.No	1.Si	1.Si	2.No	2.No	4.71	0.94	3.34	37.6	49	32	81	2.No		2.No	2.No	1.Si	1.Positivo	1.Positivo	2.Negativo	2.No	2.No	2.No	52	46	41.7	2.No	2.No	2.No	2.No	2.No	Moderado	Non-severe	overweight	0	Less than Basic	Student	Urban
D0554	4	1.Femenino	2.Negro	5	2.No	1.Si	1.Si	1.Si	1.Si	1.Si	1.Si	1.Si	2.No	2.No	1.Si	1.Si	4.43	1.02	3.18	43.8	137	70	72	2.No		2.No	2.No	1.Si	1.Positivo	2.Negativo	2.Negativo	2.No	2.No	2.No	72	137	43.8	2.No	2.No	2.No	2.No	2.No	Normal	Non-severe	obese	1	Less than Basic	Student	Urban
D0555	10	2.Masculino	3.Mestizo	4	2.No	1.Si	2.No	1.Si	1.Si	1.Si	1.Si	1.Si	2.No	1.Si	1.Si	1.Si	10.58	7.1	2.67	42	38	203	215	1.Si	6	2.No	2.No	1.Si	1.Positivo	1.Positivo	1.Positivo	2.No	2.No	1.Si	845	33	42.9	1.Si	1.Si	2.No	2.No	1.Si	severo	severe	normal	0	Less than Basic	Student	Urban
D0556	9	1.Femenino	3.Mestizo	3	2.No	1.Si	1.Si	1.Si	1.Si	2.No	1.Si	1.Si	1.Si	2.No	2.No	1.Si	6.4	2.93	2.74	46	79	1066	1080	2.No		2.No	2.No	1.Si	1.Positivo	1.Positivo	1.Positivo	2.No	2.No	1.Si	1066	43	52.2	2.No	1.Si	2.No	2.No	2.No	Moderado	severe	underweight	0	Less than Basic	Student	Urban
D0557	10	2.Masculino	3.Mestizo	3	2.No	1.Si	1.Si	1.Si	1.Si	2.No	1.Si	1.Si	1.Si	2.No	2.No	1.Si	4.5	1.27	2.87	29.5	34	298	570	2.No		2.No	2.No	1.Si	1.Positivo	1.Positivo	2.Negativo	2.No	2.No	1.Si	298	34	31.9	2.No	2.No	2.No	2.No	2.No	Moderado	severe	normal	0	Less than Basic	Student	Urban
D0558	11	1.Femenino	3.Mestizo	1	2.No	2.No	2.No	2.No	2.No	2.No	2.No	1.Si	2.No	2.No	1.Si	2.No	9.13	5.04	3.16	39.2	409	30	40	2.No		2.No	2.No	1.Si	1.Positivo	1.Positivo	2.Negativo	2.No	2.No	2.No	95	191	39.9	2.No	2.No	2.No	2.No	2.No	Normal	Non-severe	normal	1	Basic Intermediate	Student	Urban
D0559	8	1.Femenino	2.Negro	3	2.No	1.Si	1.Si	1.Si	1.Si	2.No	2.No	1.Si	1.Si	2.No	2.No	2.No	11.53	4.81	5.76	35.1	202	750	651	2.No		2.No	2.No	1.Si	2.Negativo	2.Negativo	1.Positivo	2.No	2.No	2.No	750	137	36	2.No	2.No	2.No	2.No	2.No	Moderado	Non-severe	normal	0	Less than Basic	Student	Urban
D0560	17	1.Femenino	3.Mestizo	4	2.No	1.Si	1.Si	1.Si	1.Si	2.No	1.Si	1.Si	1.Si	1.Si	1.Si	1.Si	4.09	2.13	1.68	33	78	531	892	2.No		2.No	2.No	1.Si	1.Positivo	1.Positivo	1.Positivo	2.No	2.No	2.No	613	53	46.1	2.No	2.No	2.No	2.No	2.No	severo	severe	overweight	0	Basic Intermediate	Student	Urban
D0561	39	2.Masculino	3.Mestizo	3	2.No	2.No	2.No	1.Si	1.Si	2.No	2.No	1.Si	2.No	2.No	1.Si	1.Si	6.28	3.24	2.5	47.9	21	277	332	2.No		2.No	2.No	1.Si	2.Negativo	1.Positivo	1.Positivo	2.No	2.No	2.No	277	16	47.9	2.No	2.No	2.No	2.No	2.No	severo	severe	obese	0	Basic Intermediate	Unemployed None	Urban
D0562	1	1.Femenino	3.Mestizo	6	2.No	1.Si	1.Si	1.Si	1.Si	2.No	2.No	1.Si	2.No	2.No	2.No	1.Si	10.51	5.84	3.45	30.3	412	23	40	2.No		2.No	2.No	1.Si	1.Positivo	2.Negativo	2.Negativo	2.No	2.No	2.No	30	293	35.7	2.No	2.No	2.No	2.No	2.No	Moderado	Non-severe	obese	0	Less than Basic	Unemployed None	Urban
D0563	4	2.Masculino	3.Mestizo	4	2.No	1.Si	1.Si	1.Si	1.Si	2.No	2.No	2.No	2.No	2.No	2.No	2.No	5.73	2.33	2.43	39.5	217			2.No		2.No	2.No	1.Si	2.Negativo	2.Negativo	1.Positivo	2.No	2.No	2.No		217	39.5	2.No	2.No	2.No	2.No	2.No	Normal	Non-severe	normal	0	Less than Basic	Student	Urban
D0484	70	2.Masculino	3.Mestizo	3	2.No	2.No	2.No	1.Si	1.Si	2.No	1.Si	1.Si	2.No	2.No	1.Si	1.Si	10.33	8.35	0.83	42.3	31	111	262	1.Si	11	2.No	2.No	1.Si	1.Positivo	2.Negativo	2.Negativo	2.No	2.No	1.Si	111	15	46	1.Si	2.No	2.No	2.No	2.No	severo	severe	overweight	1	Less than Basic	Unemployed None	Rural
D0565	14	1.Femenino	3.Mestizo	2	2.No	1.Si	1.Si	1.Si	1.Si	1.Si	1.Si	1.Si	1.Si	1.Si	2.No	2.No	6.05	2.91	2	37	32	55	135	2.No		2.No	2.No	1.Si	1.Positivo	1.Positivo	1.Positivo	2.No	2.No	1.Si	55	18	51	2.No	2.No	2.No	2.No	2.No	severo	severe	obese	1	Basic Intermediate	Student	Urban
D0566	11	2.Masculino	3.Mestizo	2	2.No	1.Si	1.Si	1.Si	1.Si	1.Si	1.Si	1.Si	2.No	1.Si	1.Si	1.Si	15.77	14	0.63	39.9	319	23	29	2.No		2.No	2.No	1.Si	1.Positivo	2.Negativo	2.Negativo	2.No	2.No	2.No	23	220	42.2	2.No	2.No	2.No	2.No	2.No	Normal	Non-severe	obese	0	Basic Intermediate	Student	Urban
D0564	14	2.Masculino	3.Mestizo	3	2.No	1.Si	1.Si	1.Si	1.Si	1.Si	2.No	2.No	2.No	1.Si	2.No	2.No	2.62	0.85	1.39	44.3	208	22	45	2.No		2.No	2.No	1.Si	2.Negativo	1.Positivo	1.Positivo	2.No	2.No	2.No	22	208	44.3	2.No	2.No	2.No	2.No	2.No	Normal	Non-severe	normal	0	Basic Intermediate	Student	Urban
D0567	24	1.Femenino	3.Mestizo	4	2.No	1.Si	1.Si	1.Si	1.Si	2.No	2.No	1.Si	2.No	2.No	2.No	2.No	3.49	2.76	0.59	29.6	177	21	11	2.No		2.No	2.No	1.Si	1.Positivo	1.Positivo	2.Negativo	2.No	2.No	2.No	154	46	35.1	2.No	2.No	2.No	2.No	2.No	Moderado	Non-severe	overweight	0	Basic Intermediate	House wive	Urban
D0516	13	2.Masculino	3.Mestizo	5	2.No	1.Si	1.Si	1.Si	1.Si	2.No	2.No	1.Si	2.No	2.No	1.Si	2.No	2.17	0.41	1.58	40	25	85	130	2.No		2.No	2.No	1.Si	1.Positivo	1.Positivo	1.Positivo	2.No	2.No	2.No	103	25	45.3	2.No	2.No	2.No	2.No	2.No	Moderado	Non-severe	normal	0	Basic Intermediate	Student	Urban
D0568	6	1.Femenino	3.Mestizo	1	2.No	2.No	2.No	1.Si	1.Si	1.Si	2.No	1.Si	1.Si	2.No	1.Si	2.No	2.25	0.96	1.13	37.3	202	14	43	2.No		2.No	2.No	1.Si	1.Positivo	2.Negativo	2.Negativo	2.No	2.No	2.No	14	202	37.4	2.No	2.No	2.No	2.No	2.No	Normal	Non-severe	normal	0	Less than Basic	Student	Urban
D0569	9	2.Masculino	3.Mestizo	4	2.No	1.Si	1.Si	1.Si	1.Si	2.No	1.Si	2.No	2.No	1.Si	2.No	2.No	2.62	0.97	1.49	40.2	223	38	67	2.No		2.No	2.No	1.Si	1.Positivo	1.Positivo	2.Negativo	2.No	2.No	2.No	38	223	40.2	2.No	2.No	2.No	2.No	2.No	Normal	Non-severe	underweight	0	Less than Basic	Student	Urban
D0570	6	1.Femenino	3.Mestizo	5	2.No	1.Si	1.Si	1.Si	1.Si	2.No	2.No	1.Si	2.No	1.Si	2.No	2.No	7.02	0.99	5.53	38	135	34	49	2.No		2.No	2.No	1.Si	1.Positivo	2.Negativo	1.Positivo	2.No	2.No	2.No	34	99	40.8	2.No	2.No	2.No	2.No	2.No	Normal	Non-severe	normal	0	Less than Basic	Unemployed None	Urban
D0571	9	2.Masculino	3.Mestizo	6	2.No	1.Si	2.No	2.No	2.No	2.No	1.Si	1.Si	2.No	2.No	2.No	2.No	3.99	0.91	2.85	36.1	70	51	77	2.No		2.No	2.No	1.Si	2.Negativo	1.Positivo	1.Positivo	2.No	2.No	2.No	51	60	37.6	2.No	2.No	2.No	2.No	2.No	Normal	Non-severe	normal	0	Less than Basic	Student	Rural
D0572	15	2.Masculino	3.Mestizo	4	2.No	1.Si	1.Si	1.Si	1.Si	2.No	1.Si	1.Si	2.No	1.Si	2.No	1.Si	3.59	0.33	2.96	42.2	90	98	61	2.No		2.No	2.No	1.Si	1.Positivo	2.Negativo	2.Negativo	2.No	2.No	1.Si	281	80	42.4	2.No	2.No	2.No	2.No	2.No	Moderado	Non-severe	obese	0	Basic Intermediate	Student	Urban
D0573	29	2.Masculino	3.Mestizo	1	2.No	1.Si	1.Si	1.Si	1.Si	1.Si	1.Si	1.Si	1.Si	2.No	1.Si	2.No	2.52	1.48	0.61	37.5	14	51	133	2.No		2.No	2.No	1.Si	1.Positivo	1.Positivo	1.Positivo	2.No	2.No	2.No	51	11	50.1	2.No	2.No	2.No	2.No	2.No	severo	severe	normal	0	Less than Basic	Freelance work	Rural
D0574	31	2.Masculino	3.Mestizo	4	2.No	1.Si	1.Si	1.Si	1.Si	1.Si	2.No	1.Si	1.Si	1.Si	1.Si	1.Si	5.73	1.89	3.1	49.6	23	58	62	2.No		2.No	2.No	1.Si	2.Negativo	1.Positivo	1.Positivo	2.No	2.No	2.No	58	21	50.6	2.No	2.No	2.No	2.No	2.No	Moderado	Non-severe	overweight	0	Basic Intermediate	Employee	Urban
D0575	18	2.Masculino	3.Mestizo	3	2.No	1.Si	2.No	1.Si	1.Si	2.No	2.No	2.No	2.No	2.No	2.No	2.No	8.45	4.85	2.81	42	213	26	30	2.No		2.No	2.No	1.Si	2.Negativo	2.Negativo	1.Positivo	2.No	2.No	2.No	26	200	43.5	2.No	2.No	2.No	2.No	2.No	Normal	Non-severe	overweight	1	Basic Intermediate	Unemployed None	Rural
D0576	54	1.Femenino	3.Mestizo	4	2.No	1.Si	1.Si	1.Si	1.Si	1.Si	2.No	1.Si	2.No	1.Si	1.Si	2.No	6.97	1.41	4.99	38	22	144	345	2.No		2.No	2.No	1.Si	2.Negativo	1.Positivo	1.Positivo	2.No	2.No	2.No	144	16	42.7	2.No	2.No	2.No	2.No	2.No	severo	severe	overweight	1	Less than Basic	House wive	Urban
D0577	51	2.Masculino	3.Mestizo	2	2.No	1.Si	1.Si	1.Si	1.Si	2.No	2.No	1.Si	1.Si	1.Si	1.Si	1.Si	3.53	1.8	1.41	44.8	33	119	314	2.No		2.No	2.No	2.No	1.Positivo	2.Negativo	2.Negativo	2.No	2.No	2.No	119	28	50.6	2.No	2.No	2.No	2.No	2.No	Moderado	Non-severe	normal	0	Basic Intermediate	Employee	Urban
D0578	22	2.Masculino	2.Negro	4	2.No	1.Si	1.Si	1.Si	1.Si	2.No	1.Si	1.Si	2.No	2.No	2.No	1.Si	33.65	19.69	8.25	20	74	3678	10457	1.Si	1	2.No	2.No	2.No	1.Positivo	1.Positivo	2.Negativo	2.No	1.Si	2.No	3678	48	26.8	2.No	2.No	2.No	2.No	2.No	severo	severe	normal	0	Basic Intermediate	Unemployed None	Urban
D0579	5	2.Masculino	3.Mestizo	6	1.Si	1.Si	1.Si	1.Si	1.Si	2.No	2.No	1.Si	2.No	2.No	2.No	2.No	3.64	1.61	1.71	37.2	161			2.No		2.No	2.No	1.Si	1.Positivo	2.Negativo	1.Positivo	2.No	2.No	2.No		161	37.2	2.No	2.No	2.No	2.No	2.No	Normal	Non-severe	normal	0	Less than Basic	Student	Urban
D0580	66	1.Femenino	3.Mestizo	3	2.No	1.Si	1.Si	1.Si	1.Si	2.No	2.No	1.Si	2.No	2.No	1.Si	1.Si	11.22	2.49	7.83	42.7	24	85	114	2.No		2.No	2.No	1.Si	2.Negativo	1.Positivo	1.Positivo	2.No	2.No	2.No	85	10	43.1	2.No	2.No	2.No	2.No	2.No	severo	severe	obese	1	Less than Basic	House wive	Urban
D0581	5	2.Masculino	3.Mestizo	1	2.No	1.Si	1.Si	1.Si	1.Si	1.Si	1.Si	1.Si	1.Si	2.No	2.No	2.No	10.92	7.69	2.53	40	396	20	24	2.No		2.No	2.No	1.Si	2.Negativo	1.Positivo	1.Positivo	2.No	2.No	2.No	20	342	44.3	2.No	2.No	2.No	2.No	2.No	Normal	Non-severe	normal	0	Less than Basic	Student	Urban
D0582	18	1.Femenino	1.Blando	7	1.Si	1.Si	1.Si	1.Si	1.Si	2.No	1.Si	1.Si	2.No	2.No	1.Si	1.Si	6.75	2.28	3.56	44.7	40	73	148	2.No		2.No	2.No	1.Si	1.Positivo	1.Positivo	1.Positivo	2.No	2.No	2.No	73	39	51	2.No	2.No	2.No	2.No	2.No	Moderado	Non-severe	obese	1	Less than Basic	Unemployed None	Urban
D0583	12	2.Masculino	3.Mestizo	1	2.No	2.No	2.No	1.Si	1.Si	2.No	1.Si	1.Si	2.No	2.No	1.Si	2.No	14.24	13.36	0.54	32.8	321	40	38	2.No		2.No	2.No	1.Si	1.Positivo	2.Negativo	2.Negativo	2.No	2.No	2.No	40	156	41.9	2.No	2.No	2.No	2.No	2.No	severo	severe	normal	0	Basic Intermediate	Student	Urban
D0584	10	2.Masculino	3.Mestizo	3	2.No	1.Si	1.Si	1.Si	1.Si	1.Si	2.No	1.Si	2.No	2.No	1.Si	1.Si	25.67	17.16	5.29	27.2	129	1869	6411	1.Si	4	2.No	2.No	1.Si	1.Positivo	1.Positivo	1.Positivo	2.No	2.No	1.Si	3024	70	30.1	1.Si	1.Si	2.No	2.No	2.No	severo	severe	normal	0	Less than Basic	Student	Urban
D5085	45	1.Femenino	3.Mestizo	7	2.No	1.Si	1.Si	1.Si	1.Si	1.Si	1.Si	1.Si	2.No	2.No	1.Si	2.No	5.65	1.26	3.33	37.2	40	371	219	2.No		2.No	2.No	1.Si	1.Positivo	1.Positivo	2.Negativo	2.No	2.No	2.No				2.No	2.No	2.No	2.No	2.No	Normal	Non-severe	normal	0	Basic Intermediate	Employee	Urban
D0586	18	2.Masculino	3.Mestizo	3	2.No	1.Si	1.Si	1.Si	1.Si	2.No	2.No	2.No	1.Si	2.No	1.Si	2.No	9.51	2.46	5.72	42.3	11	78	150	2.No		2.No	2.No	1.Si	1.Positivo	1.Positivo	1.Positivo	2.No	2.No	2.No	78	10	43.3	2.No	2.No	2.No	2.No	2.No	severo	severe	overweight	0	Advanced	Student	Urban
D0587	5	1.Femenino	3.Mestizo	3	2.No	1.Si	2.No	2.No	1.Si	1.Si	1.Si	1.Si	1.Si	2.No	2.No	2.No	7.74	4.22	2.26	35.2	676	46	82	2.No		2.No	2.No	1.Si	1.Positivo	2.Negativo	1.Positivo	2.No	2.No	1.Si	46	219	36.5	2.No	2.No	2.No	2.No	2.No	Moderado	Non-severe	overweight	1	Less than Basic	Student	Urban
D0588	36	1.Femenino	3.Mestizo	4	2.No	1.Si	1.Si	1.Si	1.Si	1.Si	1.Si	2.No	1.Si	1.Si	1.Si	2.No	4.45	2.68	1.29	38.3	27	96	358	1.Si	3	2.No	2.No	1.Si	1.Positivo	2.Negativo	1.Positivo	2.No	2.No	2.No	96	27	43.8	2.No	2.No	2.No	2.No	2.No	Moderado	Non-severe	obese	0	Basic Intermediate	House wive	Urban
D0589	5	1.Femenino	3.Mestizo	2	2.No	1.Si	2.No	2.No	2.No	2.No	1.Si	1.Si	1.Si	2.No	2.No	1.Si	3.15	1.25	1.67	42.8	251	22	57	2.No		2.No	2.No	1.Si	1.Positivo		3.Sin Dato	2.No	2.No	2.No	22	216	42.9	2.No	2.No	2.No	2.No	2.No	Normal	Non-severe	overweight	0	Less than Basic	Student	Urban
D0590	6	1.Femenino	3.Mestizo	2	2.No	2.No	2.No	1.Si	1.Si	1.Si	1.Si	1.Si	2.No	2.No	2.No	1.Si	10.24	5.97	3.18	44.8	65	18	85	2.No		2.No	2.No	1.Si	1.Positivo	1.Positivo	2.Negativo	2.No	2.No	1.Si	24	50	51.5	2.No	1.Si	2.No	2.No	2.No	Moderado	Non-severe	underweight	0	Less than Basic	Student	Rural
D0591	25	1.Femenino	2.Negro	3	2.No	1.Si	1.Si	1.Si	1.Si	2.No	1.Si	1.Si	2.No	2.No	2.No	2.No	2.02	0.14	1.73	26.9	356	16	25	1.Si	3	2.No	2.No	1.Si	2.Negativo	2.Negativo	1.Positivo	2.No	2.No	2.No	16	189	28.1	2.No	2.No	2.No	2.No	2.No	Normal	Non-severe	overweight	0	Less than Basic	House wive	Rural
D0592	2	1.Femenino	3.Mestizo	5	2.No	2.No	2.No	1.Si	1.Si	1.Si	1.Si	2.No	1.Si	2.No	1.Si	2.No	11.66	1.21	9.61	40.6	297	17	42	2.No		2.No	2.No	1.Si	1.Positivo	2.Negativo	1.Positivo	2.No	2.No	2.No	17	297	40.6	2.No	2.No	2.No	2.No	2.No	Normal	Non-severe	normal	0	Less than Basic	Unemployed None	Urban
D0594	54	2.Masculino	3.Mestizo	4	2.No	1.Si	2.No	1.Si	1.Si	1.Si	2.No	1.Si	2.No	2.No	2.No	1.Si	5.2	0.9	3.63	44.9	28	95	129	2.No		2.No	2.No	1.Si	1.Positivo	1.Positivo	1.Positivo	2.No	2.No	2.No	95	17	51.4	2.No	2.No	2.No	2.No	2.No	severo	severe	overweight	0	Less than Basic	Unemployed None	Urban
D0595	9	2.Masculino	3.Mestizo	3	2.No	1.Si	1.Si	1.Si	1.Si	2.No	1.Si	1.Si	2.No	2.No	2.No	2.No	5.13	3.54	1.06	46	325	17	38	2.No		2.No	2.No	1.Si	1.Positivo	2.Negativo	2.Negativo	2.No	2.No	2.No	17	229	46	2.No	2.No	2.No	2.No	2.No	Normal	Non-severe	overweight	0	Less than Basic	Student	Urban
D0593	17	2.Masculino	3.Mestizo	4	2.No	1.Si	1.Si	1.Si	1.Si	2.No	1.Si	2.No	1.Si	2.No	1.Si	2.No	2.94	2.11	0.65	43.8	159	22	38	2.No		2.No	2.No	1.Si	1.Positivo	2.Negativo	1.Positivo	2.No	2.No	2.No	56	54	44.9	2.No	2.No	2.No	2.No	2.No	Normal	Non-severe	obese	0	Basic Intermediate	Unemployed None	Urban
D0596	5	1.Femenino	3.Mestizo	6	2.No	2.No	1.Si	1.Si	1.Si	1.Si	1.Si	1.Si	1.Si	1.Si	2.No	1.Si	2.56	0.95	1.43	36.1	144	37	68	2.No		2.No	2.No	1.Si	1.Positivo	2.Negativo	1.Positivo	2.No	2.No	2.No	40	115	36.1	2.No	2.No	2.No	2.No	2.No	Normal	Non-severe	underweight	0	Less than Basic	Student	Urban
D0597	11	2.Masculino	3.Mestizo	3	2.No	1.Si	1.Si	1.Si	1.Si	1.Si	1.Si	1.Si	1.Si	2.No	1.Si	2.No	4.77	3.4	0.55	42.7	246	19	31	2.No		2.No	2.No	1.Si	1.Positivo	2.Negativo	2.Negativo	2.No	2.No	1.Si	21	159	45	2.No	2.No	2.No	2.No	2.No	Moderado	Non-severe	obese	0	Less than Basic	Student	Urban
D0598	34	2.Masculino	3.Mestizo	3	2.No	1.Si	1.Si	1.Si	1.Si	1.Si	1.Si	1.Si	2.No	1.Si	2.No	2.No	3.61	1.07	2	45.3	22	67	125	2.No		2.No	2.No	1.Si	1.Positivo	1.Positivo	1.Positivo	2.No	2.No	2.No	167	14	46.3	2.No	2.No	2.No	2.No	2.No	severo	severe	normal	0	Basic Intermediate	Freelance work	Urban
D0599	14	2.Masculino	3.Mestizo	2	2.No	2.No	1.Si	2.No	1.Si	1.Si	1.Si	1.Si	2.No	2.No	1.Si	1.Si	3.11	2.16	0.74	43.7	168	42	87	2.No		2.No	2.No	1.Si	1.Positivo	1.Positivo	2.Negativo	2.No	2.No	2.No	149	73	43.7	2.No	2.No	2.No	2.No	2.No	Normal	Non-severe	normal	0	Basic Intermediate	Student	Rural
D0600	76	1.Femenino	3.Mestizo	6	2.No	1.Si	1.Si	1.Si	1.Si	1.Si	2.No	1.Si	1.Si	2.No	1.Si	2.No	4.73	0.98	3.29	40.5	42	44	91	2.No		2.No	2.No	2.No	2.Negativo	1.Positivo	1.Positivo	2.No	2.No	2.No	66	42	42.3	2.No	2.No	2.No	2.No	2.No	Moderado	Non-severe	overweight	1	Less than Basic	House wive	Urban
D0601	13	2.Masculino	3.Mestizo	4	2.No	1.Si	2.No	2.No	2.No	2.No	1.Si	1.Si	2.No	2.No	2.No	1.Si	2.11	1.07	0.87	43	100	35	57	2.No		2.No	2.No	1.Si	2.Negativo	1.Positivo	1.Positivo	2.No	2.No	2.No	60	80	45.5	2.No	2.No	2.No	2.No	2.No	Normal	Non-severe	obese	0	Basic Intermediate	Student	Urban
D0602	16	1.Femenino	1.Blando	4	2.No	1.Si	2.No	1.Si	1.Si	1.Si	1.Si	1.Si	1.Si	1.Si	1.Si	1.Si	4.77	1.43	2.77	48.7	29	78	87	1.Si	4	2.No	2.No	1.Si	2.Negativo	1.Positivo	1.Positivo	2.No	2.No	2.No	171	16	50.8	2.No	2.No	2.No	2.No	2.No	severo	severe	obese	1	Advanced	Student	Urban
D0603	34	1.Femenino	2.Negro	4	2.No	1.Si	1.Si	1.Si	1.Si	2.No	2.No	1.Si	1.Si	2.No	2.No	2.No	2.85	1.81	0.68	44.5	87	36	49	2.No		2.No	2.No	1.Si	1.Positivo	1.Positivo	1.Positivo	2.No	2.No	2.No	36	36	45	2.No	2.No	2.No	2.No	2.No	Moderado	Non-severe	normal	1	Basic Intermediate	Employee	Urban
D0606	5	2.Masculino	3.Mestizo	2	2.No	1.Si	2.No	1.Si	1.Si	1.Si	2.No	2.No	2.No	2.No	2.No	2.No	8.36	6.53	1.04	28.4	217	18	41	2.No		2.No	2.No	1.Si	1.Positivo	2.Negativo	2.Negativo	2.No	2.No	2.No	158	110	33.5	2.No	2.No	2.No	2.No	2.No	Moderado	Non-severe	obese	0	Less than Basic	Student	Urban
[truncated: 5 more columns]
